# Supplementary material for: Establishment of atropisomerism in 3-indolyl furanoids: a synthetic, experimental and theoretical perspective
Source: RSC Adv. 2019 Jul 18;9(39):22384–8. doi: 10.1039/c9ra05350f (PMC9066644; doi:10.1039/c9ra05350f)
Supplement: RA-009-C9RA05350F-s002 [file RA-009-C9RA05350F-s002.cif]

# Electronic Supplementary Material (ESI) for RSC Advances.
# This journal is © The Royal Society of Chemistry 2019

####################################################################### 
# 
# This file contains crystal structure data downloaded from the 
# Cambridge Structural Database (CSD) hosted by the Cambridge 
# Crystallographic Data Centre (CCDC).
# 
# Full information about CCDC data access policies and citation 
# guidelines are available at http://www.ccdc.cam.ac.uk/access/V1 
# 
# Audit and citation data items may have been added by the CCDC. 
# Please retain this information to preserve the provenance of 
# this file and to allow appropriate attribution of the data. 
# 
#######################################################################

data_pj_a086_174_0m_a
_database_code_depnum_ccdc_archive 'CCDC 1852312'
loop_
_audit_author_name
_audit_author_address
'Prof. Parasuraman Jaisankar'
;CSIR-Indian Institute of Chemical Biology
India
;
_audit_update_record             
;
2018-06-28 deposited with the CCDC.	2019-07-16 downloaded from the CCDC.
;
_audit_creation_date             2017-04-01
_audit_creation_method           
;
Olex2 1.2
(compiled 2016.09.09 svn.r3337 for OlexSys, GUI svn.r5324)
;
_shelx_SHELXL_version_number     2014/7
_chemical_name_common            ?
_chemical_name_systematic        ?
_chemical_formula_moiety         '2(C38 H29 N O3)'
_chemical_formula_sum            'C76 H58 N2 O6'
_chemical_formula_weight         1095.24
_chemical_melting_point          ?
loop_
_atom_type_symbol
_atom_type_description
_atom_type_scat_dispersion_real
_atom_type_scat_dispersion_imag
_atom_type_scat_source
C C 0.0033 0.0016 'International Tables Vol C Tables 4.2.6.8 and 6.1.1.4'
H H 0.0000 0.0000 'International Tables Vol C Tables 4.2.6.8 and 6.1.1.4'
N N 0.0061 0.0033 'International Tables Vol C Tables 4.2.6.8 and 6.1.1.4'
O O 0.0106 0.0060 'International Tables Vol C Tables 4.2.6.8 and 6.1.1.4'

_shelx_space_group_comment       
;
The symmetry employed for this shelxl refinement is uniquely defined
by the following loop, which should always be used as a source of
symmetry information in preference to the above space-group names.
They are only intended as comments.
;
_space_group_crystal_system      triclinic
_space_group_IT_number           2
_space_group_name_H-M_alt        'P -1'
_space_group_name_Hall           '-P 1'
loop_
_space_group_symop_operation_xyz
'x, y, z'
'-x, -y, -z'

_cell_length_a                   11.7682(9)
_cell_length_b                   13.1204(11)
_cell_length_c                   19.9515(16)
_cell_angle_alpha                77.621(4)
_cell_angle_beta                 77.484(3)
_cell_angle_gamma                85.254(4)
_cell_volume                     2935.3(4)
_cell_formula_units_Z            2
_cell_measurement_reflns_used    16957
_cell_measurement_temperature    298
_cell_measurement_theta_max      27.56
_cell_measurement_theta_min      2.25
_shelx_estimated_absorpt_T_max   ?
_shelx_estimated_absorpt_T_min   ?
_exptl_absorpt_coefficient_mu    0.078
_exptl_absorpt_correction_T_max  0.7456
_exptl_absorpt_correction_T_min  0.7076
_exptl_absorpt_correction_type   multi-scan
_exptl_absorpt_process_details   
'SADABS-2014/5 (Bruker,2014/5) was used for absorption correction. wR2(int) was 0.1494 before and 0.0475 after correction. The Ratio of minimum to maximum transmission is 0.9490. The \l/2 correction factor is 0.00150.'
_exptl_absorpt_special_details   ?
_exptl_crystal_colour            'clear light colourless'
_exptl_crystal_colour_lustre     clear
_exptl_crystal_colour_modifier   light
_exptl_crystal_colour_primary    colourless
_exptl_crystal_density_diffrn    1.239
_exptl_crystal_density_meas      ?
_exptl_crystal_density_method    ?
_exptl_crystal_description       plate
_exptl_crystal_F_000             1152
_exptl_crystal_size_max          0.12
_exptl_crystal_size_mid          0.1
_exptl_crystal_size_min          0.05
_exptl_transmission_factor_max   ?
_exptl_transmission_factor_min   ?
_diffrn_reflns_av_R_equivalents  0.0448
_diffrn_reflns_av_unetI/netI     0.0368
_diffrn_reflns_Laue_measured_fraction_full 0.989
_diffrn_reflns_Laue_measured_fraction_max 0.962
_diffrn_reflns_limit_h_max       15
_diffrn_reflns_limit_h_min       -15
_diffrn_reflns_limit_k_max       16
_diffrn_reflns_limit_k_min       -17
_diffrn_reflns_limit_l_max       26
_diffrn_reflns_limit_l_min       -25
_diffrn_reflns_number            60770
_diffrn_reflns_point_group_measured_fraction_full 0.989
_diffrn_reflns_point_group_measured_fraction_max 0.962
_diffrn_reflns_theta_full        25.242
_diffrn_reflns_theta_max         27.612
_diffrn_reflns_theta_min         1.067
_diffrn_ambient_temperature      296.15
_diffrn_detector_area_resol_mean ?
_diffrn_measured_fraction_theta_full 0.989
_diffrn_measured_fraction_theta_max 0.962
_diffrn_measurement_device_type  'Bruker APEX-II CCD'
_diffrn_measurement_method       '\f and \w scans'
_diffrn_radiation_type           MoK\a
_diffrn_radiation_wavelength     0.71073
_diffrn_source                   ?
_diffrn_standards_number         0
_reflns_Friedel_coverage         0.000
_reflns_Friedel_fraction_full    .
_reflns_Friedel_fraction_max     .
_reflns_number_gt                7885
_reflns_number_total             13116
_reflns_special_details          
;
 Reflections were merged by SHELXL according to the crystal
 class for the calculation of statistics and refinement.
 
 _reflns_Friedel_fraction is defined as the number of unique
 Friedel pairs measured divided by the number that would be
 possible theoretically, ignoring centric projections and
 systematic absences.
;
_reflns_threshold_expression     'I > 2\s(I)'
_computing_cell_refinement       'SAINT v8.34A (Bruker, 2013)'
_computing_data_collection       ?
_computing_data_reduction        'SAINT v8.34A (Bruker, 2013)'
_computing_molecular_graphics    'Olex2 (Dolomanov et al., 2009)'
_computing_publication_material  'Olex2 (Dolomanov et al., 2009)'
_computing_structure_refinement  'ShelXL (Sheldrick, 2015)'
_computing_structure_solution    'ShelXT (Sheldrick, 2015)'
_refine_diff_density_max         0.268
_refine_diff_density_min         -0.181
_refine_diff_density_rms         0.038
_refine_ls_extinction_coef       .
_refine_ls_extinction_method     none
_refine_ls_goodness_of_fit_ref   1.038
_refine_ls_hydrogen_treatment    constr
_refine_ls_matrix_type           full
_refine_ls_number_parameters     761
_refine_ls_number_reflns         13116
_refine_ls_number_restraints     1
_refine_ls_R_factor_all          0.1022
_refine_ls_R_factor_gt           0.0590
_refine_ls_restrained_S_all      1.038
_refine_ls_shift/su_max          0.000
_refine_ls_shift/su_mean         0.000
_refine_ls_structure_factor_coef Fsqd
_refine_ls_weighting_details     
'w=1/[\s^2^(Fo^2^)+(0.0612P)^2^+0.8572P] where P=(Fo^2^+2Fc^2^)/3'
_refine_ls_weighting_scheme      calc
_refine_ls_wR_factor_gt          0.1401
_refine_ls_wR_factor_ref         0.1612
_refine_special_details          ?
_olex2_refinement_description    
;
1. Fixed Uiso
 At 1.2 times of:
  All C(H) groups, All N(H) groups
 At 1.5 times of:
  All C(H,H,H) groups
2. Rigid bond restraints
 C46, C47
 with sigma for 1-2 distances of 0.02 and sigma for 1-3 distances of 0.02
3.a Aromatic/amide H refined with riding coordinates:
 N2(H2), C2(H2A), C3(H3), C4(H4), C5(H5), C10(H10), C11(H11), C12(H12),
 C13(H13), C14(H14), C18(H18), C19(H19), C20(H20), C21(H21), C22(H22), C25(H25),
  C26(H26), C27(H27), C28(H28), C29(H29), C33(H33), C35(H35), C36(H36), N1(H1),
 C3DA(H3DA), C40(H40), C41(H41), C42(H42), C43(H43), C48(H48), C49(H49),
 C50(H50), C51(H51), C52(H52), C56(H56), C57(H57), C58(H58), C59(H59), C60(H60),
  C63(H63), C64(H64), C65(H65), C66(H66), C67(H67), C70(H70), C71(H71)
3.b Idealised Me refined as rotating group:
 C37(H37A,H37B,H37C), C38(H38A,H38B,H38C), C74(H74A,H74B,H74C), C75(H75A,H75B,
 H75C)
;
_atom_sites_solution_hydrogens   geom
_atom_sites_solution_primary     dual
_atom_sites_solution_secondary   ?
loop_
_atom_site_label
_atom_site_type_symbol
_atom_site_fract_x
_atom_site_fract_y
_atom_site_fract_z
_atom_site_U_iso_or_equiv
_atom_site_adp_type
_atom_site_occupancy
_atom_site_site_symmetry_order
_atom_site_calc_flag
_atom_site_refinement_flags_posn
_atom_site_refinement_flags_adp
_atom_site_refinement_flags_occupancy
_atom_site_disorder_assembly
_atom_site_disorder_group
O1 O 0.90659(10) 0.51798(10) 0.66633(6) 0.0477(3) Uani 1 1 d . . . . .
O2 O 0.72652(13) 0.33959(12) 0.82892(8) 0.0752(5) Uani 1 1 d . . . . .
O3 O 0.39356(12) 0.36843(12) 0.72124(8) 0.0706(4) Uani 1 1 d . . . . .
N2 N 0.78150(17) 0.50162(17) 0.96919(9) 0.0818(6) Uani 1 1 d . . . . .
H2 H 0.7839 0.4771 1.0125 0.098 Uiso 1 1 calc R . . . .
C1 C 0.7049(2) 0.5791(2) 0.94600(11) 0.0807(7) Uani 1 1 d . . . . .
C2 C 0.6186(3) 0.6370(3) 0.98245(15) 0.1320(14) Uani 1 1 d . . . . .
H2A H 0.6031 0.6254 1.0312 0.158 Uiso 1 1 calc R . . . .
C3 C 0.5570(3) 0.7122(3) 0.94405(17) 0.1416(16) Uani 1 1 d . . . . .
H3 H 0.4987 0.7520 0.9673 0.170 Uiso 1 1 calc R . . . .
C4 C 0.5793(3) 0.7302(2) 0.87160(15) 0.1072(10) Uani 1 1 d . . . . .
H4 H 0.5361 0.7818 0.8471 0.129 Uiso 1 1 calc R . . . .
C5 C 0.6643(2) 0.67295(19) 0.83563(12) 0.0731(6) Uani 1 1 d . . . . .
H5 H 0.6789 0.6853 0.7869 0.088 Uiso 1 1 calc R . . . .
C6 C 0.72901(18) 0.59562(17) 0.87302(10) 0.0596(5) Uani 1 1 d . . . . .
C7 C 0.82433(16) 0.52594(15) 0.85263(9) 0.0493(4) Uani 1 1 d . . . . .
C8 C 0.85402(18) 0.46899(16) 0.91281(10) 0.0572(5) Uani 1 1 d . . . . .
C9 C 0.94293(18) 0.38542(16) 0.92312(10) 0.0573(5) Uani 1 1 d . . . . .
C10 C 0.9960(2) 0.3691(2) 0.98007(12) 0.0816(7) Uani 1 1 d . . . . .
H10 H 0.9737 0.4111 1.0132 0.098 Uiso 1 1 calc R . . . .
C11 C 1.0812(3) 0.2919(2) 0.98876(15) 0.0935(8) Uani 1 1 d . . . . .
H11 H 1.1170 0.2834 1.0269 0.112 Uiso 1 1 calc R . . . .
C12 C 1.1134(2) 0.2282(2) 0.94207(16) 0.0850(8) Uani 1 1 d . . . . .
H12 H 1.1707 0.1759 0.9482 0.102 Uiso 1 1 calc R . . . .
C13 C 1.06073(19) 0.24155(18) 0.88579(13) 0.0709(6) Uani 1 1 d . . . . .
H13 H 1.0820 0.1975 0.8539 0.085 Uiso 1 1 calc R . . . .
C14 C 0.97667(18) 0.31935(16) 0.87593(11) 0.0604(5) Uani 1 1 d . . . . .
H14 H 0.9421 0.3278 0.8373 0.073 Uiso 1 1 calc R . . . .
C15 C 0.88068(15) 0.52354(14) 0.77967(9) 0.0445(4) Uani 1 1 d . . . . .
C16 C 0.99804(15) 0.55142(13) 0.74589(9) 0.0436(4) Uani 1 1 d . . . . .
C17 C 1.08332(16) 0.58244(14) 0.78179(9) 0.0465(4) Uani 1 1 d . . . . .
C18 C 1.0615(2) 0.67166(18) 0.80894(12) 0.0695(6) Uani 1 1 d . . . . .
H18 H 0.9935 0.7117 0.8045 0.083 Uiso 1 1 calc R . . . .
C19 C 1.1389(3) 0.7022(2) 0.84234(14) 0.0909(8) Uani 1 1 d . . . . .
H19 H 1.1227 0.7627 0.8604 0.109 Uiso 1 1 calc R . . . .
C20 C 1.2389(3) 0.6455(3) 0.84961(12) 0.0880(8) Uani 1 1 d . . . . .
H20 H 1.2918 0.6679 0.8713 0.106 Uiso 1 1 calc R . . . .
C21 C 1.2609(2) 0.5551(3) 0.82464(14) 0.0867(8) Uani 1 1 d . . . . .
H21 H 1.3282 0.5146 0.8304 0.104 Uiso 1 1 calc R . . . .
C22 C 1.18305(19) 0.52412(19) 0.79092(12) 0.0699(6) Uani 1 1 d . . . . .
H22 H 1.1985 0.4625 0.7741 0.084 Uiso 1 1 calc R . . . .
C23 C 1.00977(15) 0.54767(14) 0.67687(9) 0.0442(4) Uani 1 1 d . . . . .
C24 C 1.10091(16) 0.56893(14) 0.61333(9) 0.0463(4) Uani 1 1 d . . . . .
C25 C 1.0791(2) 0.5619(2) 0.54934(10) 0.0739(7) Uani 1 1 d . . . . .
H25 H 1.0051 0.5453 0.5467 0.089 Uiso 1 1 calc R . . . .
C26 C 1.1648(2) 0.5789(2) 0.48897(11) 0.0834(8) Uani 1 1 d . . . . .
H26 H 1.1484 0.5717 0.4467 0.100 Uiso 1 1 calc R . . . .
C27 C 1.2723(2) 0.60611(19) 0.49092(11) 0.0708(6) Uani 1 1 d . . . . .
H27 H 1.3291 0.6201 0.4501 0.085 Uiso 1 1 calc R . . . .
C28 C 1.2958(2) 0.6125(2) 0.55320(12) 0.0801(7) Uani 1 1 d . . . . .
H28 H 1.3698 0.6303 0.5552 0.096 Uiso 1 1 calc R . . . .
C29 C 1.21175(19) 0.5931(2) 0.61386(11) 0.0733(7) Uani 1 1 d . . . . .
H29 H 1.2307 0.5965 0.6562 0.088 Uiso 1 1 calc R . . . .
C30 C 0.82929(15) 0.50317(14) 0.72963(9) 0.0455(4) Uani 1 1 d . . . . .
C31 C 0.71499(16) 0.46839(15) 0.72931(9) 0.0477(4) Uani 1 1 d . . . . .
C32 C 0.66359(16) 0.38574(15) 0.78048(10) 0.0531(5) Uani 1 1 d . . . . .
C33 C 0.55629(17) 0.35138(16) 0.77902(11) 0.0582(5) Uani 1 1 d . . . . .
H33 H 0.5230 0.2963 0.8134 0.070 Uiso 1 1 calc R . . . .
C34 C 0.49895(16) 0.39868(16) 0.72667(11) 0.0553(5) Uani 1 1 d . . . . .
C35 C 0.54776(18) 0.48070(18) 0.67552(11) 0.0631(6) Uani 1 1 d . . . . .
H35 H 0.5088 0.5131 0.6403 0.076 Uiso 1 1 calc R . . . .
C36 C 0.65443(17) 0.51382(17) 0.67735(10) 0.0581(5) Uani 1 1 d . . . . .
H36 H 0.6873 0.5686 0.6425 0.070 Uiso 1 1 calc R . . . .
C37 C 0.3460(2) 0.2792(2) 0.77019(16) 0.0895(8) Uani 1 1 d . . . . .
H37A H 0.3993 0.2203 0.7664 0.134 Uiso 1 1 calc GR . . . .
H37B H 0.2733 0.2647 0.7604 0.134 Uiso 1 1 calc GR . . . .
H37C H 0.3333 0.2924 0.8168 0.134 Uiso 1 1 calc GR . . . .
C38 C 0.6732(2) 0.2682(2) 0.88829(13) 0.1018(10) Uani 1 1 d . . . . .
H38A H 0.6488 0.2096 0.8739 0.153 Uiso 1 1 calc GR . . . .
H38B H 0.6066 0.3017 0.9132 0.153 Uiso 1 1 calc GR . . . .
H38C H 0.7277 0.2444 0.9183 0.153 Uiso 1 1 calc GR . . . .
O4 O 0.55017(11) 0.05471(10) 0.81294(6) 0.0546(3) Uani 1 1 d . . . . .
O5 O 0.77651(14) -0.02935(13) 0.83098(8) 0.0796(5) Uani 1 1 d . . . . .
O6 O 1.07366(13) 0.20466(14) 0.71117(10) 0.0858(5) Uani 1 1 d . . . . .
N1 N 0.69346(17) 0.03496(15) 0.51629(9) 0.0723(5) Uani 1 1 d . . . . .
H1 H 0.6964 0.0552 0.4720 0.087 Uiso 1 1 calc R . . . .
C3DA C 0.92750(18) 0.09104(17) 0.77064(11) 0.0637(6) Uani 1 1 d . . . . .
H3DA H 0.9786 0.0576 0.7987 0.076 Uiso 1 1 calc R . . . .
C39 C 0.7694(2) -0.03872(19) 0.54656(12) 0.0750(7) Uani 1 1 d . . . . .
C40 C 0.8643(3) -0.0949(2) 0.51625(16) 0.1054(10) Uani 1 1 d . . . . .
H40 H 0.8884 -0.0856 0.4678 0.127 Uiso 1 1 calc R . . . .
C41 C 0.9214(3) -0.1649(3) 0.56046(19) 0.1208(12) Uani 1 1 d . . . . .
H41 H 0.9863 -0.2028 0.5415 0.145 Uiso 1 1 calc R . . . .
C42 C 0.8845(3) -0.1809(2) 0.63330(18) 0.1081(10) Uani 1 1 d . . . . .
H42 H 0.9233 -0.2304 0.6621 0.130 Uiso 1 1 calc R . . . .
C43 C 0.7908(2) -0.12333(19) 0.66244(13) 0.0812(7) Uani 1 1 d . . . . .
H43 H 0.7665 -0.1330 0.7109 0.097 Uiso 1 1 calc R . . . .
C44 C 0.73324(19) -0.05081(17) 0.61860(11) 0.0635(5) Uani 1 1 d . . . . .
C45 C 0.63392(18) 0.01999(16) 0.63190(10) 0.0570(5) Uani 1 1 d . . . . .
C46 C 0.61349(19) 0.07016(17) 0.56784(10) 0.0600(5) Uani 1 1 d . U . . .
C47 C 0.52571(17) 0.15110(16) 0.54821(10) 0.0565(5) Uani 1 1 d . U . . .
C48 C 0.4822(2) 0.15587(19) 0.48785(12) 0.0727(6) Uani 1 1 d . . . . .
H48 H 0.5064 0.1052 0.4610 0.087 Uiso 1 1 calc R . . . .
C49 C 0.4041(2) 0.2342(2) 0.46740(13) 0.0790(7) Uani 1 1 d . . . . .
H49 H 0.3749 0.2354 0.4275 0.095 Uiso 1 1 calc R . . . .
C50 C 0.3694(2) 0.3105(2) 0.50563(13) 0.0777(7) Uani 1 1 d . . . . .
H50 H 0.3174 0.3639 0.4915 0.093 Uiso 1 1 calc R . . . .
C51 C 0.41167(19) 0.30786(19) 0.56490(12) 0.0688(6) Uani 1 1 d . . . . .
H51 H 0.3886 0.3600 0.5906 0.083 Uiso 1 1 calc R . . . .
C52 C 0.48791(18) 0.22856(17) 0.58660(11) 0.0606(5) Uani 1 1 d . . . . .
H52 H 0.5144 0.2269 0.6275 0.073 Uiso 1 1 calc R . . . .
C53 C 0.57290(17) 0.03156(15) 0.70317(10) 0.0519(5) Uani 1 1 d . . . . .
C54 C 0.45956(17) -0.00188(15) 0.74134(10) 0.0518(5) Uani 1 1 d . . . . .
C55 C 0.37601(18) -0.04921(16) 0.71294(10) 0.0548(5) Uani 1 1 d . . . . .
C56 C 0.4005(2) -0.14860(19) 0.69924(12) 0.0747(6) Uani 1 1 d . . . . .
H56 H 0.4693 -0.1841 0.7077 0.090 Uiso 1 1 calc R . . . .
C57 C 0.3242(3) -0.1951(2) 0.67328(15) 0.0942(8) Uani 1 1 d . . . . .
H57 H 0.3419 -0.2616 0.6637 0.113 Uiso 1 1 calc R . . . .
C58 C 0.2215(3) -0.1440(3) 0.66137(13) 0.0924(9) Uani 1 1 d . . . . .
H58 H 0.1686 -0.1767 0.6453 0.111 Uiso 1 1 calc R . . . .
C59 C 0.1977(2) -0.0457(3) 0.67316(15) 0.0940(8) Uani 1 1 d . . . . .
H59 H 0.1290 -0.0103 0.6642 0.113 Uiso 1 1 calc R . . . .
C60 C 0.2753(2) 0.0021(2) 0.69844(14) 0.0818(7) Uani 1 1 d . . . . .
H60 H 0.2590 0.0699 0.7057 0.098 Uiso 1 1 calc R . . . .
C61 C 0.44984(17) 0.01301(15) 0.80792(10) 0.0516(5) Uani 1 1 d . . . . .
C62 C 0.36418(18) -0.00914(15) 0.87399(10) 0.0544(5) Uani 1 1 d . . . . .
C63 C 0.3867(2) 0.0110(2) 0.93479(11) 0.0705(6) Uani 1 1 d . . . . .
H63 H 0.4565 0.0408 0.9333 0.085 Uiso 1 1 calc R . . . .
C64 C 0.3086(2) -0.0118(2) 0.99764(12) 0.0809(7) Uani 1 1 d . . . . .
H64 H 0.3260 0.0032 1.0377 0.097 Uiso 1 1 calc R . . . .
C65 C 0.2068(2) -0.05585(19) 1.00157(13) 0.0789(7) Uani 1 1 d . . . . .
H65 H 0.1544 -0.0719 1.0442 0.095 Uiso 1 1 calc R . . . .
C66 C 0.1820(3) -0.0764(2) 0.94241(15) 0.0996(10) Uani 1 1 d . . . . .
H66 H 0.1119 -0.1062 0.9446 0.120 Uiso 1 1 calc R . . . .
C67 C 0.2601(2) -0.0534(2) 0.87920(13) 0.0897(8) Uani 1 1 d . . . . .
H67 H 0.2418 -0.0682 0.8393 0.108 Uiso 1 1 calc R . . . .
C68 C 0.62375(17) 0.06490(15) 0.74863(10) 0.0531(5) Uani 1 1 d . . . . .
C69 C 0.73886(17) 0.10508(15) 0.74055(10) 0.0529(5) Uani 1 1 d . . . . .
C70 C 0.7769(2) 0.18966(19) 0.68835(13) 0.0796(7) Uani 1 1 d . . . . .
H70 H 0.7261 0.2239 0.6604 0.096 Uiso 1 1 calc R . . . .
C71 C 0.8880(2) 0.22496(19) 0.67641(14) 0.0849(8) Uani 1 1 d . . . . .
H71 H 0.9119 0.2815 0.6404 0.102 Uiso 1 1 calc R . . . .
C72 C 0.96281(18) 0.17585(17) 0.71811(12) 0.0635(5) Uani 1 1 d . . . . .
C73 C 0.81712(18) 0.05585(15) 0.78170(10) 0.0543(5) Uani 1 1 d . . . . .
C74 C 1.1150(2) 0.2871(3) 0.65507(18) 0.1160(11) Uani 1 1 d . . . . .
H74A H 1.1128 0.2681 0.6115 0.174 Uiso 1 1 calc GR . . . .
H74B H 1.1937 0.3004 0.6558 0.174 Uiso 1 1 calc GR . . . .
H74C H 1.0667 0.3488 0.6597 0.174 Uiso 1 1 calc GR . . . .
C75 C 0.8574(3) -0.1051(2) 0.85558(15) 0.0956(9) Uani 1 1 d . . . . .
H75A H 0.9140 -0.1217 0.8165 0.143 Uiso 1 1 calc GR . . . .
H75B H 0.8176 -0.1669 0.8814 0.143 Uiso 1 1 calc GR . . . .
H75C H 0.8959 -0.0784 0.8857 0.143 Uiso 1 1 calc GR . . . .

loop_
_atom_site_aniso_label
_atom_site_aniso_U_11
_atom_site_aniso_U_22
_atom_site_aniso_U_33
_atom_site_aniso_U_23
_atom_site_aniso_U_13
_atom_site_aniso_U_12
O1 0.0485(7) 0.0587(8) 0.0330(6) -0.0057(5) -0.0041(5) -0.0054(6)
O2 0.0660(9) 0.0797(10) 0.0697(10) 0.0277(8) -0.0287(8) -0.0178(8)
O3 0.0492(8) 0.0834(11) 0.0815(10) -0.0164(8) -0.0189(7) -0.0021(7)
N2 0.0924(14) 0.1064(16) 0.0325(9) -0.0065(9) -0.0017(9) 0.0284(12)
C1 0.0838(16) 0.0989(18) 0.0443(12) -0.0086(12) 0.0005(12) 0.0312(14)
C2 0.143(3) 0.169(3) 0.0543(16) -0.0215(19) 0.0100(17) 0.077(3)
C3 0.145(3) 0.171(3) 0.078(2) -0.025(2) 0.006(2) 0.096(3)
C4 0.106(2) 0.119(2) 0.0747(18) -0.0108(16) -0.0039(16) 0.0575(19)
C5 0.0728(15) 0.0799(16) 0.0550(13) -0.0047(11) -0.0050(11) 0.0187(12)
C6 0.0589(12) 0.0685(13) 0.0432(11) -0.0076(9) -0.0004(9) 0.0078(10)
C7 0.0511(11) 0.0552(11) 0.0362(10) -0.0045(8) -0.0031(8) 0.0019(9)
C8 0.0601(12) 0.0674(13) 0.0375(10) -0.0058(9) -0.0027(9) 0.0043(10)
C9 0.0614(12) 0.0609(12) 0.0418(11) 0.0030(9) -0.0085(9) 0.0021(10)
C10 0.1067(19) 0.0786(16) 0.0574(14) -0.0018(12) -0.0305(13) 0.0141(14)
C11 0.115(2) 0.0830(19) 0.0835(18) 0.0079(15) -0.0522(17) 0.0114(17)
C12 0.0771(16) 0.0657(16) 0.104(2) 0.0090(15) -0.0304(15) 0.0099(13)
C13 0.0642(14) 0.0606(14) 0.0802(16) -0.0044(12) -0.0104(12) 0.0053(11)
C14 0.0563(12) 0.0632(13) 0.0562(12) -0.0015(10) -0.0107(10) 0.0005(10)
C15 0.0488(10) 0.0460(10) 0.0338(9) -0.0030(7) -0.0045(8) 0.0031(8)
C16 0.0481(10) 0.0432(10) 0.0365(9) -0.0064(7) -0.0053(8) 0.0020(8)
C17 0.0524(11) 0.0527(11) 0.0320(9) -0.0080(8) -0.0032(8) -0.0038(9)
C18 0.0767(15) 0.0712(15) 0.0678(14) -0.0306(12) -0.0156(12) 0.0015(12)
C19 0.106(2) 0.101(2) 0.0806(18) -0.0467(16) -0.0182(16) -0.0187(18)
C20 0.090(2) 0.130(3) 0.0534(14) -0.0195(15) -0.0196(13) -0.0409(18)
C21 0.0686(16) 0.117(2) 0.0799(17) -0.0156(16) -0.0318(13) -0.0030(15)
C22 0.0663(14) 0.0739(15) 0.0766(15) -0.0226(12) -0.0254(12) 0.0064(12)
C23 0.0462(10) 0.0455(10) 0.0391(10) -0.0069(8) -0.0058(8) -0.0027(8)
C24 0.0530(11) 0.0451(10) 0.0375(9) -0.0066(8) -0.0028(8) -0.0052(8)
C25 0.0624(13) 0.115(2) 0.0412(12) -0.0072(12) -0.0043(10) -0.0222(13)
C26 0.0808(17) 0.129(2) 0.0363(11) -0.0092(12) -0.0022(11) -0.0232(15)
C27 0.0667(14) 0.0875(16) 0.0484(13) -0.0079(11) 0.0102(11) -0.0205(12)
C28 0.0658(14) 0.117(2) 0.0548(14) -0.0182(13) 0.0049(11) -0.0340(14)
C29 0.0691(14) 0.1086(19) 0.0450(12) -0.0221(12) -0.0008(11) -0.0305(13)
C30 0.0468(10) 0.0511(11) 0.0322(9) -0.0013(8) -0.0021(8) 0.0004(8)
C31 0.0459(10) 0.0555(11) 0.0377(9) -0.0053(8) -0.0047(8) 0.0008(8)
C32 0.0482(11) 0.0591(12) 0.0471(11) 0.0010(9) -0.0115(9) -0.0002(9)
C33 0.0488(11) 0.0594(12) 0.0593(12) 0.0004(10) -0.0077(9) -0.0036(9)
C34 0.0421(10) 0.0661(13) 0.0580(12) -0.0171(10) -0.0089(9) 0.0046(9)
C35 0.0561(12) 0.0799(15) 0.0511(12) -0.0021(11) -0.0197(10) 0.0045(11)
C36 0.0555(12) 0.0706(13) 0.0422(11) 0.0022(9) -0.0100(9) -0.0034(10)
C37 0.0634(15) 0.0811(17) 0.125(2) -0.0122(16) -0.0251(15) -0.0164(13)
C38 0.0941(19) 0.117(2) 0.0743(17) 0.0458(16) -0.0288(15) -0.0281(17)
O4 0.0580(8) 0.0598(8) 0.0426(7) -0.0041(6) -0.0071(6) -0.0069(6)
O5 0.0774(10) 0.0792(11) 0.0657(10) 0.0219(8) -0.0159(8) -0.0010(8)
O6 0.0569(9) 0.0878(12) 0.1076(13) -0.0053(10) -0.0164(9) -0.0122(8)
N1 0.0837(13) 0.0790(13) 0.0429(10) -0.0049(9) 0.0010(9) 0.0055(10)
C3DA 0.0596(13) 0.0685(14) 0.0612(13) -0.0065(11) -0.0184(10) 0.0059(11)
C39 0.0792(16) 0.0707(15) 0.0643(15) -0.0085(12) -0.0014(12) 0.0104(13)
C40 0.103(2) 0.110(2) 0.0841(19) -0.0161(17) 0.0049(17) 0.0285(19)
C41 0.114(3) 0.118(3) 0.118(3) -0.031(2) -0.012(2) 0.056(2)
C42 0.124(3) 0.088(2) 0.106(2) -0.0095(17) -0.034(2) 0.0367(18)
C43 0.0943(18) 0.0690(15) 0.0711(15) -0.0035(12) -0.0146(14) 0.0151(14)
C44 0.0685(14) 0.0570(13) 0.0595(13) -0.0047(10) -0.0097(11) 0.0014(11)
C45 0.0606(12) 0.0563(12) 0.0486(11) -0.0017(9) -0.0063(9) -0.0075(10)
C46 0.0648(13) 0.0645(13) 0.0449(11) -0.0046(10) -0.0027(10) -0.0084(10)
C47 0.0567(12) 0.0575(12) 0.0493(11) 0.0026(10) -0.0092(9) -0.0065(10)
C48 0.0921(17) 0.0695(15) 0.0564(13) -0.0073(11) -0.0208(12) -0.0015(13)
C49 0.0939(18) 0.0836(17) 0.0602(14) 0.0007(13) -0.0338(13) 0.0001(14)
C50 0.0711(15) 0.0846(17) 0.0710(16) -0.0018(14) -0.0184(13) 0.0067(13)
C51 0.0629(13) 0.0731(15) 0.0636(14) -0.0084(11) -0.0057(11) 0.0034(11)
C52 0.0588(12) 0.0709(14) 0.0473(11) -0.0055(10) -0.0059(10) -0.0056(11)
C53 0.0568(11) 0.0506(11) 0.0426(10) 0.0014(8) -0.0072(9) -0.0054(9)
C54 0.0597(12) 0.0474(11) 0.0448(11) -0.0025(8) -0.0086(9) -0.0046(9)
C55 0.0600(12) 0.0591(13) 0.0404(10) -0.0037(9) -0.0029(9) -0.0115(10)
C56 0.0816(16) 0.0736(16) 0.0728(15) -0.0202(12) -0.0169(13) -0.0084(13)
C57 0.107(2) 0.096(2) 0.0878(19) -0.0319(16) -0.0161(17) -0.0263(18)
C58 0.092(2) 0.131(3) 0.0582(15) -0.0186(16) -0.0081(14) -0.051(2)
C59 0.0700(17) 0.130(3) 0.0843(19) -0.0157(18) -0.0242(14) -0.0083(17)
C60 0.0750(16) 0.0846(17) 0.0916(18) -0.0212(14) -0.0276(14) 0.0003(14)
C61 0.0550(11) 0.0488(11) 0.0472(11) -0.0040(8) -0.0070(9) -0.0041(9)
C62 0.0617(12) 0.0479(11) 0.0475(11) -0.0049(9) -0.0030(9) -0.0015(9)
C63 0.0610(13) 0.0977(18) 0.0477(12) -0.0060(11) -0.0103(10) 0.0009(12)
C64 0.0788(17) 0.110(2) 0.0454(13) -0.0065(12) -0.0080(12) 0.0087(15)
C65 0.0907(19) 0.0691(15) 0.0576(15) -0.0026(12) 0.0161(13) -0.0024(13)
C66 0.099(2) 0.109(2) 0.0850(19) -0.0375(17) 0.0277(16) -0.0519(17)
C67 0.0997(19) 0.105(2) 0.0652(15) -0.0358(14) 0.0163(14) -0.0477(16)
C68 0.0572(12) 0.0538(11) 0.0421(10) 0.0014(9) -0.0073(9) -0.0034(9)
C69 0.0548(11) 0.0518(11) 0.0481(11) -0.0025(9) -0.0090(9) -0.0033(9)
C70 0.0615(14) 0.0765(16) 0.0874(17) 0.0253(13) -0.0251(12) -0.0090(12)
C71 0.0646(15) 0.0711(15) 0.1012(19) 0.0279(14) -0.0183(14) -0.0156(12)
C72 0.0521(12) 0.0599(13) 0.0765(15) -0.0116(11) -0.0116(11) 0.0001(10)
C73 0.0624(13) 0.0526(11) 0.0439(11) -0.0042(9) -0.0088(9) 0.0006(10)
C74 0.0729(18) 0.111(2) 0.147(3) 0.012(2) -0.0134(18) -0.0314(17)
C75 0.121(2) 0.0701(16) 0.0890(19) 0.0106(14) -0.0375(17) 0.0077(15)

_geom_special_details            
;
 All esds (except the esd in the dihedral angle between two l.s. planes)
 are estimated using the full covariance matrix.  The cell esds are taken
 into account individually in the estimation of esds in distances, angles
 and torsion angles; correlations between esds in cell parameters are only
 used when they are defined by crystal symmetry.  An approximate (isotropic)
 treatment of cell esds is used for estimating esds involving l.s. planes.
;
loop_
_geom_bond_atom_site_label_1
_geom_bond_atom_site_label_2
_geom_bond_distance
_geom_bond_site_symmetry_2
_geom_bond_publ_flag
O1 C23 1.376(2) . ?
O1 C30 1.373(2) . ?
O2 C32 1.354(2) . ?
O2 C38 1.405(3) . ?
O3 C34 1.366(2) . ?
O3 C37 1.421(3) . ?
N2 H2 0.8600 . ?
N2 C1 1.374(3) . ?
N2 C8 1.381(3) . ?
C1 C2 1.388(3) . ?
C1 C6 1.394(3) . ?
C2 H2A 0.9300 . ?
C2 C3 1.373(4) . ?
C3 H3 0.9300 . ?
C3 C4 1.383(4) . ?
C4 H4 0.9300 . ?
C4 C5 1.370(3) . ?
C5 H5 0.9300 . ?
C5 C6 1.400(3) . ?
C6 C7 1.432(3) . ?
C7 C8 1.370(3) . ?
C7 C15 1.469(2) . ?
C8 C9 1.465(3) . ?
C9 C10 1.381(3) . ?
C9 C14 1.388(3) . ?
C10 H10 0.9300 . ?
C10 C11 1.376(4) . ?
C11 H11 0.9300 . ?
C11 C12 1.356(4) . ?
C12 H12 0.9300 . ?
C12 C13 1.369(3) . ?
C13 H13 0.9300 . ?
C13 C14 1.375(3) . ?
C14 H14 0.9300 . ?
C15 C16 1.439(2) . ?
C15 C30 1.355(2) . ?
C16 C17 1.480(2) . ?
C16 C23 1.365(2) . ?
C17 C18 1.375(3) . ?
C17 C22 1.371(3) . ?
C18 H18 0.9300 . ?
C18 C19 1.368(3) . ?
C19 H19 0.9300 . ?
C19 C20 1.357(4) . ?
C20 H20 0.9300 . ?
C20 C21 1.367(4) . ?
C21 H21 0.9300 . ?
C21 C22 1.380(3) . ?
C22 H22 0.9300 . ?
C23 C24 1.464(2) . ?
C24 C25 1.379(3) . ?
C24 C29 1.371(3) . ?
C25 H25 0.9300 . ?
C25 C26 1.384(3) . ?
C26 H26 0.9300 . ?
C26 C27 1.353(3) . ?
C27 H27 0.9300 . ?
C27 C28 1.351(3) . ?
C28 H28 0.9300 . ?
C28 C29 1.378(3) . ?
C29 H29 0.9300 . ?
C30 C31 1.457(3) . ?
C31 C32 1.396(3) . ?
C31 C36 1.387(2) . ?
C32 C33 1.384(3) . ?
C33 H33 0.9300 . ?
C33 C34 1.375(3) . ?
C34 C35 1.381(3) . ?
C35 H35 0.9300 . ?
C35 C36 1.372(3) . ?
C36 H36 0.9300 . ?
C37 H37A 0.9600 . ?
C37 H37B 0.9600 . ?
C37 H37C 0.9600 . ?
C38 H38A 0.9600 . ?
C38 H38B 0.9600 . ?
C38 H38C 0.9600 . ?
O4 C61 1.373(2) . ?
O4 C68 1.370(2) . ?
O5 C73 1.363(2) . ?
O5 C75 1.404(3) . ?
O6 C72 1.358(2) . ?
O6 C74 1.411(3) . ?
N1 H1 0.8600 . ?
N1 C39 1.393(3) . ?
N1 C46 1.367(3) . ?
C3DA H3DA 0.9300 . ?
C3DA C72 1.377(3) . ?
C3DA C73 1.371(3) . ?
C39 C40 1.385(4) . ?
C39 C44 1.386(3) . ?
C40 H40 0.9300 . ?
C40 C41 1.371(4) . ?
C41 H41 0.9300 . ?
C41 C42 1.399(4) . ?
C42 H42 0.9300 . ?
C42 C43 1.377(4) . ?
C43 H43 0.9300 . ?
C43 C44 1.387(3) . ?
C44 C45 1.446(3) . ?
C45 C46 1.368(3) . ?
C45 C53 1.481(3) . ?
C46 C47 1.471(3) . ?
C47 C48 1.395(3) . ?
C47 C52 1.389(3) . ?
C48 H48 0.9300 . ?
C48 C49 1.376(3) . ?
C49 H49 0.9300 . ?
C49 C50 1.370(3) . ?
C50 H50 0.9300 . ?
C50 C51 1.372(3) . ?
C51 H51 0.9300 . ?
C51 C52 1.377(3) . ?
C52 H52 0.9300 . ?
C53 C54 1.437(3) . ?
C53 C68 1.349(3) . ?
C54 C55 1.472(3) . ?
C54 C61 1.363(3) . ?
C55 C56 1.384(3) . ?
C55 C60 1.369(3) . ?
C56 H56 0.9300 . ?
C56 C57 1.369(3) . ?
C57 H57 0.9300 . ?
C57 C58 1.374(4) . ?
C58 H58 0.9300 . ?
C58 C59 1.356(4) . ?
C59 H59 0.9300 . ?
C59 C60 1.383(4) . ?
C60 H60 0.9300 . ?
C61 C62 1.465(3) . ?
C62 C63 1.378(3) . ?
C62 C67 1.373(3) . ?
C63 H63 0.9300 . ?
C63 C64 1.375(3) . ?
C64 H64 0.9300 . ?
C64 C65 1.353(3) . ?
C65 H65 0.9300 . ?
C65 C66 1.360(4) . ?
C66 H66 0.9300 . ?
C66 C67 1.381(3) . ?
C67 H67 0.9300 . ?
C68 C69 1.458(3) . ?
C69 C70 1.379(3) . ?
C69 C73 1.393(3) . ?
C70 H70 0.9300 . ?
C70 C71 1.377(3) . ?
C71 H71 0.9300 . ?
C71 C72 1.370(3) . ?
C74 H74A 0.9600 . ?
C74 H74B 0.9600 . ?
C74 H74C 0.9600 . ?
C75 H75A 0.9600 . ?
C75 H75B 0.9600 . ?
C75 H75C 0.9600 . ?

loop_
_geom_angle_atom_site_label_1
_geom_angle_atom_site_label_2
_geom_angle_atom_site_label_3
_geom_angle
_geom_angle_site_symmetry_1
_geom_angle_site_symmetry_3
_geom_angle_publ_flag
C30 O1 C23 107.74(13) . . ?
C32 O2 C38 119.33(17) . . ?
C34 O3 C37 117.16(17) . . ?
C1 N2 H2 125.0 . . ?
C1 N2 C8 110.00(17) . . ?
C8 N2 H2 125.0 . . ?
N2 C1 C2 131.0(2) . . ?
N2 C1 C6 107.10(18) . . ?
C2 C1 C6 121.8(2) . . ?
C1 C2 H2A 121.2 . . ?
C3 C2 C1 117.6(3) . . ?
C3 C2 H2A 121.2 . . ?
C2 C3 H3 119.2 . . ?
C2 C3 C4 121.7(3) . . ?
C4 C3 H3 119.2 . . ?
C3 C4 H4 119.7 . . ?
C5 C4 C3 120.7(3) . . ?
C5 C4 H4 119.7 . . ?
C4 C5 H5 120.4 . . ?
C4 C5 C6 119.3(2) . . ?
C6 C5 H5 120.4 . . ?
C1 C6 C5 118.9(2) . . ?
C1 C6 C7 107.44(18) . . ?
C5 C6 C7 133.62(18) . . ?
C6 C7 C15 124.36(16) . . ?
C8 C7 C6 107.25(16) . . ?
C8 C7 C15 128.31(17) . . ?
N2 C8 C9 121.10(17) . . ?
C7 C8 N2 108.21(18) . . ?
C7 C8 C9 130.69(18) . . ?
C10 C9 C8 121.4(2) . . ?
C10 C9 C14 117.5(2) . . ?
C14 C9 C8 121.04(18) . . ?
C9 C10 H10 119.4 . . ?
C11 C10 C9 121.2(3) . . ?
C11 C10 H10 119.4 . . ?
C10 C11 H11 119.8 . . ?
C12 C11 C10 120.5(2) . . ?
C12 C11 H11 119.8 . . ?
C11 C12 H12 120.3 . . ?
C11 C12 C13 119.5(2) . . ?
C13 C12 H12 120.3 . . ?
C12 C13 H13 119.7 . . ?
C12 C13 C14 120.6(2) . . ?
C14 C13 H13 119.7 . . ?
C9 C14 H14 119.7 . . ?
C13 C14 C9 120.6(2) . . ?
C13 C14 H14 119.7 . . ?
C16 C15 C7 126.59(16) . . ?
C30 C15 C7 126.53(17) . . ?
C30 C15 C16 106.66(15) . . ?
C15 C16 C17 124.12(15) . . ?
C23 C16 C15 106.75(15) . . ?
C23 C16 C17 129.06(16) . . ?
C18 C17 C16 119.46(18) . . ?
C22 C17 C16 122.60(18) . . ?
C22 C17 C18 117.92(19) . . ?
C17 C18 H18 119.7 . . ?
C19 C18 C17 120.7(2) . . ?
C19 C18 H18 119.7 . . ?
C18 C19 H19 119.5 . . ?
C20 C19 C18 121.1(3) . . ?
C20 C19 H19 119.5 . . ?
C19 C20 H20 120.4 . . ?
C19 C20 C21 119.3(2) . . ?
C21 C20 H20 120.4 . . ?
C20 C21 H21 120.1 . . ?
C20 C21 C22 119.8(3) . . ?
C22 C21 H21 120.1 . . ?
C17 C22 C21 121.2(2) . . ?
C17 C22 H22 119.4 . . ?
C21 C22 H22 119.4 . . ?
O1 C23 C24 114.29(15) . . ?
C16 C23 O1 109.10(15) . . ?
C16 C23 C24 136.59(17) . . ?
C25 C24 C23 120.52(17) . . ?
C29 C24 C23 122.93(17) . . ?
C29 C24 C25 116.52(18) . . ?
C24 C25 H25 119.3 . . ?
C24 C25 C26 121.4(2) . . ?
C26 C25 H25 119.3 . . ?
C25 C26 H26 119.7 . . ?
C27 C26 C25 120.5(2) . . ?
C27 C26 H26 119.7 . . ?
C26 C27 H27 120.5 . . ?
C28 C27 C26 118.9(2) . . ?
C28 C27 H27 120.5 . . ?
C27 C28 H28 119.6 . . ?
C27 C28 C29 120.9(2) . . ?
C29 C28 H28 119.6 . . ?
C24 C29 C28 121.6(2) . . ?
C24 C29 H29 119.2 . . ?
C28 C29 H29 119.2 . . ?
O1 C30 C31 115.77(15) . . ?
C15 C30 O1 109.73(15) . . ?
C15 C30 C31 134.49(16) . . ?
C32 C31 C30 121.07(16) . . ?
C36 C31 C30 121.55(16) . . ?
C36 C31 C32 117.35(17) . . ?
O2 C32 C31 116.34(17) . . ?
O2 C32 C33 122.74(17) . . ?
C33 C32 C31 120.87(17) . . ?
C32 C33 H33 120.0 . . ?
C34 C33 C32 119.97(19) . . ?
C34 C33 H33 120.0 . . ?
O3 C34 C33 123.39(19) . . ?
O3 C34 C35 116.30(18) . . ?
C33 C34 C35 120.31(18) . . ?
C34 C35 H35 120.4 . . ?
C36 C35 C34 119.20(18) . . ?
C36 C35 H35 120.4 . . ?
C31 C36 H36 118.9 . . ?
C35 C36 C31 122.30(18) . . ?
C35 C36 H36 118.9 . . ?
O3 C37 H37A 109.5 . . ?
O3 C37 H37B 109.5 . . ?
O3 C37 H37C 109.5 . . ?
H37A C37 H37B 109.5 . . ?
H37A C37 H37C 109.5 . . ?
H37B C37 H37C 109.5 . . ?
O2 C38 H38A 109.5 . . ?
O2 C38 H38B 109.5 . . ?
O2 C38 H38C 109.5 . . ?
H38A C38 H38B 109.5 . . ?
H38A C38 H38C 109.5 . . ?
H38B C38 H38C 109.5 . . ?
C68 O4 C61 107.39(14) . . ?
C73 O5 C75 118.55(18) . . ?
C72 O6 C74 117.2(2) . . ?
C39 N1 H1 125.3 . . ?
C46 N1 H1 125.3 . . ?
C46 N1 C39 109.46(18) . . ?
C72 C3DA H3DA 119.9 . . ?
C73 C3DA H3DA 119.9 . . ?
C73 C3DA C72 120.17(19) . . ?
C40 C39 N1 130.8(2) . . ?
C40 C39 C44 122.1(2) . . ?
C44 C39 N1 107.09(19) . . ?
C39 C40 H40 121.3 . . ?
C41 C40 C39 117.4(3) . . ?
C41 C40 H40 121.3 . . ?
C40 C41 H41 119.2 . . ?
C40 C41 C42 121.6(3) . . ?
C42 C41 H41 119.2 . . ?
C41 C42 H42 120.0 . . ?
C43 C42 C41 120.1(3) . . ?
C43 C42 H42 120.0 . . ?
C42 C43 H43 120.5 . . ?
C42 C43 C44 119.1(3) . . ?
C44 C43 H43 120.5 . . ?
C39 C44 C43 119.7(2) . . ?
C39 C44 C45 107.52(19) . . ?
C43 C44 C45 132.8(2) . . ?
C44 C45 C53 123.38(18) . . ?
C46 C45 C44 106.57(18) . . ?
C46 C45 C53 130.04(19) . . ?
N1 C46 C45 109.33(19) . . ?
N1 C46 C47 119.24(18) . . ?
C45 C46 C47 131.4(2) . . ?
C48 C47 C46 120.8(2) . . ?
C52 C47 C46 121.52(19) . . ?
C52 C47 C48 117.6(2) . . ?
C47 C48 H48 119.4 . . ?
C49 C48 C47 121.1(2) . . ?
C49 C48 H48 119.4 . . ?
C48 C49 H49 119.9 . . ?
C50 C49 C48 120.2(2) . . ?
C50 C49 H49 119.9 . . ?
C49 C50 H50 120.1 . . ?
C49 C50 C51 119.7(2) . . ?
C51 C50 H50 120.1 . . ?
C50 C51 H51 119.7 . . ?
C50 C51 C52 120.5(2) . . ?
C52 C51 H51 119.7 . . ?
C47 C52 H52 119.6 . . ?
C51 C52 C47 120.8(2) . . ?
C51 C52 H52 119.6 . . ?
C54 C53 C45 129.21(18) . . ?
C68 C53 C45 123.89(18) . . ?
C68 C53 C54 106.37(17) . . ?
C53 C54 C55 124.89(17) . . ?
C61 C54 C53 106.78(17) . . ?
C61 C54 C55 128.22(18) . . ?
C56 C55 C54 119.1(2) . . ?
C60 C55 C54 122.4(2) . . ?
C60 C55 C56 118.4(2) . . ?
C55 C56 H56 119.7 . . ?
C57 C56 C55 120.5(3) . . ?
C57 C56 H56 119.7 . . ?
C56 C57 H57 119.9 . . ?
C56 C57 C58 120.3(3) . . ?
C58 C57 H57 119.9 . . ?
C57 C58 H58 120.1 . . ?
C59 C58 C57 119.8(3) . . ?
C59 C58 H58 120.1 . . ?
C58 C59 H59 120.0 . . ?
C58 C59 C60 120.1(3) . . ?
C60 C59 H59 120.0 . . ?
C55 C60 C59 120.9(3) . . ?
C55 C60 H60 119.6 . . ?
C59 C60 H60 119.6 . . ?
O4 C61 C62 114.29(16) . . ?
C54 C61 O4 109.22(16) . . ?
C54 C61 C62 136.38(19) . . ?
C63 C62 C61 120.89(19) . . ?
C67 C62 C61 122.32(19) . . ?
C67 C62 C63 116.77(19) . . ?
C62 C63 H63 119.1 . . ?
C64 C63 C62 121.7(2) . . ?
C64 C63 H63 119.1 . . ?
C63 C64 H64 119.8 . . ?
C65 C64 C63 120.5(2) . . ?
C65 C64 H64 119.8 . . ?
C64 C65 H65 120.4 . . ?
C64 C65 C66 119.2(2) . . ?
C66 C65 H65 120.4 . . ?
C65 C66 H66 119.8 . . ?
C65 C66 C67 120.5(3) . . ?
C67 C66 H66 119.8 . . ?
C62 C67 C66 121.4(2) . . ?
C62 C67 H67 119.3 . . ?
C66 C67 H67 119.3 . . ?
O4 C68 C69 118.28(17) . . ?
C53 C68 O4 110.24(17) . . ?
C53 C68 C69 131.47(18) . . ?
C70 C69 C68 120.70(18) . . ?
C70 C69 C73 117.50(19) . . ?
C73 C69 C68 121.66(17) . . ?
C69 C70 H70 119.0 . . ?
C71 C70 C69 122.0(2) . . ?
C71 C70 H70 119.0 . . ?
C70 C71 H71 120.3 . . ?
C72 C71 C70 119.3(2) . . ?
C72 C71 H71 120.3 . . ?
O6 C72 C3DA 115.81(19) . . ?
O6 C72 C71 124.1(2) . . ?
C71 C72 C3DA 120.1(2) . . ?
O5 C73 C3DA 123.89(18) . . ?
O5 C73 C69 115.17(18) . . ?
C3DA C73 C69 120.91(18) . . ?
O6 C74 H74A 109.5 . . ?
O6 C74 H74B 109.5 . . ?
O6 C74 H74C 109.5 . . ?
H74A C74 H74B 109.5 . . ?
H74A C74 H74C 109.5 . . ?
H74B C74 H74C 109.5 . . ?
O5 C75 H75A 109.5 . . ?
O5 C75 H75B 109.5 . . ?
O5 C75 H75C 109.5 . . ?
H75A C75 H75B 109.5 . . ?
H75A C75 H75C 109.5 . . ?
H75B C75 H75C 109.5 . . ?

_iucr_refine_instructions_details 
;

    pj_a086_174_0m_a.res created by SHELXL-2014/7

TITL PJ_A086_174_0m_a.res in P-1
REM Old TITL PJ_A086_174_0m in P-1
REM SHELXT solution in P-1
REM R1 0.219, Rweak 0.025, Alpha 0.061, Orientation as input
REM Formula found by SHELXT: C72 N7 O5
CELL 0.71073 11.7682 13.1204 19.9515 77.621 77.484 85.254
ZERR 2 0.0009 0.0011 0.0016 0.004 0.003 0.004
LATT 1
SFAC C H N O
UNIT 152 116 4 12
DELU 0.02 0.02 C46 C47
 
L.S. 20
PLAN  10
TEMP 23
BOND $H
LIST 6
fmap 2
acta
REM <olex2.extras>
REM <HklSrc "%.\\PJ_A086_174_0m_a.hkl">
REM </olex2.extras>
 
WGHT    0.061200    0.857200
FVAR       0.36290
O1    4    0.906585    0.517981    0.666331    11.00000    0.04847    0.05867 =
         0.03300   -0.00566   -0.00407   -0.00539
O2    4    0.726515    0.339591    0.828916    11.00000    0.06600    0.07975 =
         0.06972    0.02774   -0.02872   -0.01776
O3    4    0.393558    0.368433    0.721237    11.00000    0.04915    0.08340 =
         0.08152   -0.01640   -0.01890   -0.00212
N2    3    0.781498    0.501619    0.969189    11.00000    0.09237    0.10643 =
         0.03250   -0.00646   -0.00172    0.02835
AFIX  43
H2    2    0.783925    0.477050    1.012451    11.00000   -1.20000
AFIX   0
C1    1    0.704910    0.579096    0.946003    11.00000    0.08383    0.09890 =
         0.04428   -0.00856    0.00049    0.03122
C2    1    0.618611    0.637039    0.982453    11.00000    0.14347    0.16935 =
         0.05427   -0.02150    0.00998    0.07727
AFIX  43
H2A   2    0.603114    0.625357    1.031156    11.00000   -1.20000
AFIX   0
C3    1    0.556980    0.712178    0.944046    11.00000    0.14494    0.17072 =
         0.07815   -0.02542    0.00608    0.09643
AFIX  43
H3    2    0.498733    0.751967    0.967327    11.00000   -1.20000
AFIX   0
C4    1    0.579282    0.730236    0.871603    11.00000    0.10610    0.11910 =
         0.07474   -0.01085   -0.00386    0.05746
AFIX  43
H4    2    0.536101    0.781811    0.847054    11.00000   -1.20000
AFIX   0
C5    1    0.664304    0.672955    0.835634    11.00000    0.07284    0.07992 =
         0.05503   -0.00473   -0.00495    0.01866
AFIX  43
H5    2    0.678873    0.685306    0.786926    11.00000   -1.20000
AFIX   0
C6    1    0.729008    0.595619    0.873020    11.00000    0.05885    0.06855 =
         0.04321   -0.00758   -0.00036    0.00777
C7    1    0.824329    0.525936    0.852632    11.00000    0.05109    0.05519 =
         0.03619   -0.00446   -0.00310    0.00188
C8    1    0.854018    0.468995    0.912805    11.00000    0.06010    0.06738 =
         0.03749   -0.00581   -0.00274    0.00433
C9    1    0.942928    0.385421    0.923117    11.00000    0.06144    0.06085 =
         0.04179    0.00301   -0.00855    0.00215
C10   1    0.996004    0.369113    0.980070    11.00000    0.10673    0.07860 =
         0.05741   -0.00176   -0.03047    0.01413
AFIX  43
H10   2    0.973710    0.411082    1.013164    11.00000   -1.20000
AFIX   0
C11   1    1.081226    0.291949    0.988756    11.00000    0.11479    0.08297 =
         0.08347    0.00789   -0.05219    0.01137
AFIX  43
H11   2    1.117048    0.283432    1.026922    11.00000   -1.20000
AFIX   0
C12   1    1.113358    0.228236    0.942071    11.00000    0.07709    0.06571 =
         0.10368    0.00904   -0.03041    0.00993
AFIX  43
H12   2    1.170692    0.175904    0.948230    11.00000   -1.20000
AFIX   0
C13   1    1.060727    0.241553    0.885786    11.00000    0.06421    0.06061 =
         0.08016   -0.00443   -0.01037    0.00531
AFIX  43
H13   2    1.082046    0.197549    0.853915    11.00000   -1.20000
AFIX   0
C14   1    0.976667    0.319346    0.875925    11.00000    0.05627    0.06317 =
         0.05615   -0.00151   -0.01065    0.00054
AFIX  43
H14   2    0.942080    0.327779    0.837265    11.00000   -1.20000
AFIX   0
C15   1    0.880682    0.523536    0.779669    11.00000    0.04880    0.04602 =
         0.03378   -0.00299   -0.00445    0.00311
C16   1    0.998037    0.551418    0.745892    11.00000    0.04806    0.04321 =
         0.03646   -0.00642   -0.00534    0.00204
C17   1    1.083317    0.582439    0.781788    11.00000    0.05242    0.05272 =
         0.03201   -0.00803   -0.00321   -0.00382
C18   1    1.061549    0.671656    0.808941    11.00000    0.07665    0.07120 =
         0.06776   -0.03061   -0.01561    0.00147
AFIX  43
H18   2    0.993536    0.711653    0.804543    11.00000   -1.20000
AFIX   0
C19   1    1.138896    0.702160    0.842345    11.00000    0.10606    0.10112 =
         0.08063   -0.04674   -0.01816   -0.01871
AFIX  43
H19   2    1.122697    0.762724    0.860373    11.00000   -1.20000
AFIX   0
C20   1    1.238894    0.645499    0.849614    11.00000    0.09016    0.12973 =
         0.05338   -0.01947   -0.01962   -0.04087
AFIX  43
H20   2    1.291850    0.667915    0.871342    11.00000   -1.20000
AFIX   0
C21   1    1.260912    0.555109    0.824641    11.00000    0.06863    0.11721 =
         0.07995   -0.01559   -0.03183   -0.00304
AFIX  43
H21   2    1.328156    0.514631    0.830360    11.00000   -1.20000
AFIX   0
C22   1    1.183052    0.524120    0.790922    11.00000    0.06626    0.07389 =
         0.07656   -0.02260   -0.02545    0.00642
AFIX  43
H22   2    1.198496    0.462524    0.774071    11.00000   -1.20000
AFIX   0
C23   1    1.009767    0.547666    0.676871    11.00000    0.04620    0.04553 =
         0.03906   -0.00690   -0.00578   -0.00271
C24   1    1.100908    0.568930    0.613327    11.00000    0.05304    0.04511 =
         0.03752   -0.00658   -0.00283   -0.00520
C25   1    1.079058    0.561866    0.549343    11.00000    0.06238    0.11459 =
         0.04119   -0.00721   -0.00428   -0.02216
AFIX  43
H25   2    1.005053    0.545255    0.546709    11.00000   -1.20000
AFIX   0
C26   1    1.164813    0.578948    0.488975    11.00000    0.08082    0.12853 =
         0.03627   -0.00924   -0.00215   -0.02318
AFIX  43
H26   2    1.148438    0.571700    0.446715    11.00000   -1.20000
AFIX   0
C27   1    1.272287    0.606109    0.490923    11.00000    0.06667    0.08754 =
         0.04837   -0.00786    0.01023   -0.02052
AFIX  43
H27   2    1.329054    0.620143    0.450056    11.00000   -1.20000
AFIX   0
C28   1    1.295828    0.612518    0.553203    11.00000    0.06578    0.11727 =
         0.05485   -0.01819    0.00490   -0.03404
AFIX  43
H28   2    1.369762    0.630265    0.555159    11.00000   -1.20000
AFIX   0
C29   1    1.211752    0.593110    0.613863    11.00000    0.06915    0.10855 =
         0.04496   -0.02206   -0.00081   -0.03046
AFIX  43
H29   2    1.230697    0.596503    0.656209    11.00000   -1.20000
AFIX   0
C30   1    0.829292    0.503168    0.729625    11.00000    0.04680    0.05113 =
         0.03220   -0.00127   -0.00211    0.00036
C31   1    0.714993    0.468391    0.729310    11.00000    0.04591    0.05551 =
         0.03767   -0.00532   -0.00467    0.00084
C32   1    0.663591    0.385743    0.780476    11.00000    0.04824    0.05906 =
         0.04708    0.00100   -0.01151   -0.00019
C33   1    0.556286    0.351379    0.779017    11.00000    0.04883    0.05941 =
         0.05928    0.00044   -0.00771   -0.00363
AFIX  43
H33   2    0.522971    0.296305    0.813437    11.00000   -1.20000
AFIX   0
C34   1    0.498948    0.398678    0.726671    11.00000    0.04214    0.06607 =
         0.05798   -0.01714   -0.00888    0.00459
C35   1    0.547762    0.480703    0.675522    11.00000    0.05606    0.07989 =
         0.05106   -0.00211   -0.01967    0.00452
AFIX  43
H35   2    0.508811    0.513105    0.640267    11.00000   -1.20000
AFIX   0
C36   1    0.654431    0.513820    0.677346    11.00000    0.05550    0.07062 =
         0.04217    0.00218   -0.00998   -0.00339
AFIX  43
H36   2    0.687261    0.568646    0.642517    11.00000   -1.20000
AFIX   0
C37   1    0.346006    0.279220    0.770187    11.00000    0.06339    0.08107 =
         0.12511   -0.01220   -0.02508   -0.01644
AFIX 137
H37A  2    0.399285    0.220259    0.766387    11.00000   -1.50000
H37B  2    0.273259    0.264746    0.760444    11.00000   -1.50000
H37C  2    0.333341    0.292373    0.816806    11.00000   -1.50000
AFIX   0
C38   1    0.673179    0.268176    0.888286    11.00000    0.09408    0.11660 =
         0.07434    0.04583   -0.02882   -0.02810
AFIX 137
H38A  2    0.648788    0.209643    0.873883    11.00000   -1.50000
H38B  2    0.606622    0.301669    0.913199    11.00000   -1.50000
H38C  2    0.727684    0.244424    0.918339    11.00000   -1.50000
AFIX   0
 
O4    4    0.550170    0.054710    0.812938    11.00000    0.05799    0.05979 =
         0.04259   -0.00413   -0.00709   -0.00691
O5    4    0.776510   -0.029347    0.830979    11.00000    0.07739    0.07920 =
         0.06573    0.02192   -0.01595   -0.00097
O6    4    1.073657    0.204664    0.711170    11.00000    0.05685    0.08785 =
         0.10758   -0.00534   -0.01636   -0.01217
N1    3    0.693461    0.034964    0.516286    11.00000    0.08370    0.07901 =
         0.04293   -0.00494    0.00101    0.00545
AFIX  43
H1    2    0.696390    0.055189    0.472015    11.00000   -1.20000
AFIX   0
C3DA  1    0.927495    0.091040    0.770637    11.00000    0.05959    0.06852 =
         0.06122   -0.00648   -0.01839    0.00586
AFIX  43
H3DA  2    0.978637    0.057552    0.798672    11.00000   -1.20000
AFIX   0
C39   1    0.769445   -0.038719    0.546562    11.00000    0.07921    0.07072 =
         0.06433   -0.00845   -0.00140    0.01037
C40   1    0.864345   -0.094933    0.516249    11.00000    0.10341    0.11036 =
         0.08413   -0.01614    0.00490    0.02846
AFIX  43
H40   2    0.888386   -0.085559    0.467825    11.00000   -1.20000
AFIX   0
C41   1    0.921439   -0.164946    0.560458    11.00000    0.11400    0.11777 =
         0.11812   -0.03097   -0.01226    0.05566
AFIX  43
H41   2    0.986330   -0.202781    0.541527    11.00000   -1.20000
AFIX   0
C42   1    0.884511   -0.180866    0.633304    11.00000    0.12377    0.08768 =
         0.10611   -0.00946   -0.03393    0.03674
AFIX  43
H42   2    0.923284   -0.230378    0.662104    11.00000   -1.20000
AFIX   0
C43   1    0.790822   -0.123329    0.662443    11.00000    0.09433    0.06903 =
         0.07108   -0.00353   -0.01456    0.01514
AFIX  43
H43   2    0.766496   -0.132972    0.710862    11.00000   -1.20000
AFIX   0
C44   1    0.733240   -0.050809    0.618601    11.00000    0.06854    0.05700 =
         0.05953   -0.00471   -0.00974    0.00141
C45   1    0.633924    0.019991    0.631900    11.00000    0.06058    0.05627 =
         0.04861   -0.00172   -0.00630   -0.00754
C46   1    0.613493    0.070163    0.567844    11.00000    0.06476    0.06445 =
         0.04488   -0.00456   -0.00266   -0.00839
C47   1    0.525707    0.151099    0.548209    11.00000    0.05665    0.05748 =
         0.04930    0.00257   -0.00921   -0.00647
C48   1    0.482206    0.155866    0.487854    11.00000    0.09207    0.06948 =
         0.05641   -0.00731   -0.02076   -0.00146
AFIX  43
H48   2    0.506366    0.105235    0.460984    11.00000   -1.20000
AFIX   0
C49   1    0.404150    0.234213    0.467400    11.00000    0.09394    0.08358 =
         0.06018    0.00072   -0.03382    0.00009
AFIX  43
H49   2    0.374907    0.235352    0.427507    11.00000   -1.20000
AFIX   0
C50   1    0.369402    0.310525    0.505625    11.00000    0.07112    0.08464 =
         0.07104   -0.00184   -0.01838    0.00667
AFIX  43
H50   2    0.317368    0.363925    0.491454    11.00000   -1.20000
AFIX   0
C51   1    0.411668    0.307859    0.564895    11.00000    0.06294    0.07309 =
         0.06360   -0.00842   -0.00571    0.00342
AFIX  43
H51   2    0.388646    0.360020    0.590623    11.00000   -1.20000
AFIX   0
C52   1    0.487913    0.228564    0.586603    11.00000    0.05885    0.07095 =
         0.04734   -0.00547   -0.00586   -0.00558
AFIX  43
H52   2    0.514441    0.226855    0.627493    11.00000   -1.20000
AFIX   0
C53   1    0.572899    0.031558    0.703169    11.00000    0.05684    0.05060 =
         0.04262    0.00141   -0.00721   -0.00536
C54   1    0.459564   -0.001884    0.741342    11.00000    0.05965    0.04741 =
         0.04480   -0.00245   -0.00863   -0.00455
C55   1    0.376008   -0.049211    0.712938    11.00000    0.05999    0.05913 =
         0.04041   -0.00366   -0.00293   -0.01151
C56   1    0.400471   -0.148598    0.699238    11.00000    0.08161    0.07364 =
         0.07281   -0.02016   -0.01694   -0.00839
AFIX  43
H56   2    0.469298   -0.184095    0.707733    11.00000   -1.20000
AFIX   0
C57   1    0.324184   -0.195101    0.673282    11.00000    0.10708    0.09593 =
         0.08778   -0.03191   -0.01608   -0.02632
AFIX  43
H57   2    0.341914   -0.261560    0.663670    11.00000   -1.20000
AFIX   0
C58   1    0.221505   -0.143965    0.661374    11.00000    0.09241    0.13106 =
         0.05815   -0.01865   -0.00813   -0.05102
AFIX  43
H58   2    0.168566   -0.176653    0.645290    11.00000   -1.20000
AFIX   0
C59   1    0.197662   -0.045676    0.673161    11.00000    0.07000    0.12953 =
         0.08434   -0.01567   -0.02420   -0.00833
AFIX  43
H59   2    0.128986   -0.010329    0.664236    11.00000   -1.20000
AFIX   0
C60   1    0.275349    0.002074    0.698441    11.00000    0.07504    0.08458 =
         0.09159   -0.02123   -0.02755    0.00030
AFIX  43
H60   2    0.258971    0.069912    0.705682    11.00000   -1.20000
AFIX   0
C61   1    0.449841    0.013014    0.807921    11.00000    0.05499    0.04875 =
         0.04723   -0.00397   -0.00700   -0.00408
C62   1    0.364183   -0.009138    0.873989    11.00000    0.06170    0.04794 =
         0.04747   -0.00491   -0.00305   -0.00147
C63   1    0.386688    0.010992    0.934787    11.00000    0.06099    0.09768 =
         0.04771   -0.00599   -0.01030    0.00092
AFIX  43
H63   2    0.456462    0.040763    0.933264    11.00000   -1.20000
AFIX   0
C64   1    0.308647   -0.011800    0.997643    11.00000    0.07884    0.10983 =
         0.04541   -0.00650   -0.00796    0.00866
AFIX  43
H64   2    0.325984    0.003171    1.037739    11.00000   -1.20000
AFIX   0
C65   1    0.206825   -0.055849    1.001570    11.00000    0.09074    0.06914 =
         0.05755   -0.00264    0.01611   -0.00240
AFIX  43
H65   2    0.154448   -0.071874    1.044194    11.00000   -1.20000
AFIX   0
C66   1    0.182004   -0.076408    0.942412    11.00000    0.09948    0.10931 =
         0.08505   -0.03750    0.02774   -0.05195
AFIX  43
H66   2    0.111946   -0.106176    0.944560    11.00000   -1.20000
AFIX   0
C67   1    0.260066   -0.053401    0.879202    11.00000    0.09966    0.10497 =
         0.06517   -0.03578    0.01631   -0.04773
AFIX  43
H67   2    0.241757   -0.068190    0.839313    11.00000   -1.20000
AFIX   0
C68   1    0.623750    0.064899    0.748634    11.00000    0.05720    0.05380 =
         0.04205    0.00140   -0.00733   -0.00338
C69   1    0.738865    0.105084    0.740551    11.00000    0.05484    0.05176 =
         0.04809   -0.00245   -0.00898   -0.00329
C70   1    0.776950    0.189663    0.688353    11.00000    0.06146    0.07652 =
         0.08742    0.02534   -0.02512   -0.00895
AFIX  43
H70   2    0.726099    0.223920    0.660354    11.00000   -1.20000
AFIX   0
C71   1    0.887994    0.224957    0.676414    11.00000    0.06456    0.07114 =
         0.10117    0.02786   -0.01825   -0.01556
AFIX  43
H71   2    0.911934    0.281548    0.640410    11.00000   -1.20000
AFIX   0
C72   1    0.962811    0.175854    0.718112    11.00000    0.05207    0.05990 =
         0.07649   -0.01157   -0.01164    0.00014
C73   1    0.817116    0.055851    0.781701    11.00000    0.06241    0.05262 =
         0.04393   -0.00420   -0.00875    0.00065
C74   1    1.115003    0.287112    0.655068    11.00000    0.07292    0.11125 =
         0.14698    0.01180   -0.01343   -0.03141
AFIX 137
H74A  2    1.112808    0.268148    0.611502    11.00000   -1.50000
H74B  2    1.193678    0.300430    0.655792    11.00000   -1.50000
H74C  2    1.066650    0.348841    0.659746    11.00000   -1.50000
AFIX   0
C75   1    0.857378   -0.105075    0.855575    11.00000    0.12094    0.07012 =
         0.08900    0.01058   -0.03752    0.00765
AFIX 137
H75A  2    0.913972   -0.121672    0.816534    11.00000   -1.50000
H75B  2    0.817609   -0.166921    0.881355    11.00000   -1.50000
H75C  2    0.895858   -0.078420    0.885658    11.00000   -1.50000
AFIX   0
HKLF 4
 
REM  PJ_A086_174_0m_a.res in P-1
REM R1 =  0.0590 for    7885 Fo > 4sig(Fo)  and  0.1022 for all   13116 data
REM    761 parameters refined using      1 restraints
 
END  
     
WGHT      0.0612      0.8572 

REM Highest difference peak  0.268,  deepest hole -0.181,  1-sigma level  0.038
Q1    1   0.5779  0.0769  0.6196  11.00000  0.05    0.27
Q2    1   0.4018  0.2024  0.5889  11.00000  0.05    0.23
Q3    1   0.9397  0.1624  0.6799  11.00000  0.05    0.19
Q4    1   0.8258  0.4630  0.8771  11.00000  0.05    0.18
Q5    1   1.0537  0.6426  0.5611  11.00000  0.05    0.18
Q6    1   0.7570 -0.1148  0.8492  11.00000  0.05    0.18
Q7    1   0.7573  0.0388  0.8509  11.00000  0.05    0.17
Q8    1   0.7008  0.4658  0.6953  11.00000  0.05    0.17
Q9    1   0.5221  0.6304  0.9608  11.00000  0.05    0.16
Q10   1   0.9792  0.3755  0.8867  11.00000  0.05    0.16

  REM The information below was added by Olex2.
  REM
  REM R1 = 0.0590 for 7885 Fo > 4sig(Fo) and 0.1022 for all 60770 data
  REM n/a parameters refined using n/a restraints
  REM Highest difference peak 0.27, deepest hole -0.18
  REM Mean Shift 0, Max Shift 0.000.

  REM +++ Tabular Listing of Refinement Information +++
  REM R1_all = 0.1022
  REM R1_gt = 0.0590
  REM wR_ref = 0.1612
  REM GOOF = 1.038
  REM Shift_max = 0.000
  REM Shift_mean = 0
  REM Reflections_all = 60770
  REM Reflections_gt = 7885
  REM Parameters = n/a
  REM Hole = -0.18
  REM Peak = 0.27
  REM Flack = n/a

  
;
_olex2_submission_special_instructions 'No special instructions were received'
####################################################################### 
# 
# This file contains crystal structure data downloaded from the 
# Cambridge Structural Database (CSD) hosted by the Cambridge 
# Crystallographic Data Centre (CCDC).
# 
# Full information about CCDC data access policies and citation 
# guidelines are available at http://www.ccdc.cam.ac.uk/access/V1 
# 
# Audit and citation data items may have been added by the CCDC. 
# Please retain this information to preserve the provenance of 
# this file and to allow appropriate attribution of the data. 
# 
#######################################################################

data_pj_b849_55_0m_a
_database_code_depnum_ccdc_archive 'CCDC 1888443'
loop_
_audit_author_name
_audit_author_address
'Parasuraman Jaisankar'
;CSIR-Indian Institute of Chemical Biology
India
;
_audit_update_record             
;
2019-01-03 deposited with the CCDC.	2019-07-16 downloaded from the CCDC.
;
_audit_creation_date             2018-12-19
_audit_creation_method           
;
Olex2 1.2
(compiled 2017.08.10 svn.r3458 for OlexSys, GUI svn.r5506)
;
_shelx_SHELXL_version_number     2018/3
_chemical_name_common            ?
_chemical_name_systematic        PJ_B849_55
_chemical_formula_moiety         '0.07(C36 H24 N2 O3)'
_chemical_formula_sum            'C36 H24 N2 O3'
_chemical_formula_weight         39.45
_chemical_melting_point          438.15
loop_
_atom_type_symbol
_atom_type_description
_atom_type_scat_dispersion_real
_atom_type_scat_dispersion_imag
_atom_type_scat_source
C C 0.0033 0.0016 'International Tables Vol C Tables 4.2.6.8 and 6.1.1.4'
H H 0.0000 0.0000 'International Tables Vol C Tables 4.2.6.8 and 6.1.1.4'
N N 0.0061 0.0033 'International Tables Vol C Tables 4.2.6.8 and 6.1.1.4'
O O 0.0106 0.0060 'International Tables Vol C Tables 4.2.6.8 and 6.1.1.4'

_shelx_space_group_comment       
;
The symmetry employed for this shelxl refinement is uniquely defined
by the following loop, which should always be used as a source of
symmetry information in preference to the above space-group names.
They are only intended as comments.
;
_space_group_crystal_system      triclinic
_space_group_IT_number           2
_space_group_name_H-M_alt        'P -1'
_space_group_name_Hall           '-P 1'
loop_
_space_group_symop_operation_xyz
'x, y, z'
'-x, -y, -z'

_cell_length_a                   10.233(5)
_cell_length_b                   11.256(6)
_cell_length_c                   13.314(7)
_cell_angle_alpha                70.799(8)
_cell_angle_beta                 84.134(9)
_cell_angle_gamma                71.007(8)
_cell_volume                     1369.4(12)
_cell_formula_units_Z            27
_cell_measurement_reflns_used    5212
_cell_measurement_temperature    296.15
_cell_measurement_theta_max      23.66
_cell_measurement_theta_min      2.42
_shelx_estimated_absorpt_T_max   0.990
_shelx_estimated_absorpt_T_min   0.936
_exptl_absorpt_coefficient_mu    0.083
_exptl_absorpt_correction_T_max  0.7455
_exptl_absorpt_correction_T_min  0.6240
_exptl_absorpt_correction_type   multi-scan
_exptl_absorpt_process_details   
'SADABS-2014/5 (Bruker,2014/5) was used for absorption correction. wR2(int) was 0.1316 before and 0.0579 after correction. The Ratio of minimum to maximum transmission is 0.8370. The \l/2 correction factor is 0.00150.'
_exptl_absorpt_special_details   ?
_exptl_crystal_colour            'clear yellowish red'
_exptl_crystal_colour_lustre     clear
_exptl_crystal_colour_modifier   yellowish
_exptl_crystal_colour_primary    red
_exptl_crystal_density_diffrn    1.292
_exptl_crystal_density_meas      ?
_exptl_crystal_density_method    ?
_exptl_crystal_description       block
_exptl_crystal_F_000             556
_exptl_crystal_size_max          0.81
_exptl_crystal_size_mid          0.7
_exptl_crystal_size_min          0.12
_exptl_transmission_factor_max   ?
_exptl_transmission_factor_min   ?
_diffrn_reflns_av_R_equivalents  0.0443
_diffrn_reflns_av_unetI/netI     0.0391
_diffrn_reflns_Laue_measured_fraction_full 0.997
_diffrn_reflns_Laue_measured_fraction_max 0.997
_diffrn_reflns_limit_h_max       12
_diffrn_reflns_limit_h_min       -12
_diffrn_reflns_limit_k_max       13
_diffrn_reflns_limit_k_min       -13
_diffrn_reflns_limit_l_max       15
_diffrn_reflns_limit_l_min       -15
_diffrn_reflns_number            22256
_diffrn_reflns_point_group_measured_fraction_full 0.997
_diffrn_reflns_point_group_measured_fraction_max 0.997
_diffrn_reflns_theta_full        25.000
_diffrn_reflns_theta_max         25.000
_diffrn_reflns_theta_min         2.420
_diffrn_ambient_temperature      296.15
_diffrn_detector_area_resol_mean ?
_diffrn_measured_fraction_theta_full 0.997
_diffrn_measured_fraction_theta_max 0.997
_diffrn_measurement_device_type  'Bruker APEX-II CCD'
_diffrn_measurement_method       '\f and \w scans'
_diffrn_radiation_type           MoK\a
_diffrn_radiation_wavelength     0.71073
_diffrn_source                   ?
_diffrn_standards_number         0
_reflns_Friedel_coverage         0.000
_reflns_Friedel_fraction_full    .
_reflns_Friedel_fraction_max     .
_reflns_number_gt                3439
_reflns_number_total             4808
_reflns_special_details          
;
 Reflections were merged by SHELXL according to the crystal
 class for the calculation of statistics and refinement.
 
 _reflns_Friedel_fraction is defined as the number of unique
 Friedel pairs measured divided by the number that would be
 possible theoretically, ignoring centric projections and
 systematic absences.
;
_reflns_threshold_expression     'I > 2\s(I)'
_computing_cell_refinement       'SAINT v8.34A (Bruker, 2013)'
_computing_data_collection       ?
_computing_data_reduction        'SAINT v8.34A (Bruker, 2013)'
_computing_molecular_graphics    'Olex2 (Dolomanov et al., 2009)'
_computing_publication_material  'Olex2 (Dolomanov et al., 2009)'
_computing_structure_refinement  'ShelXL (Sheldrick, 2015)'
_computing_structure_solution    'SHELXT 2014/4 (Sheldrick, 2014)'
_refine_diff_density_max         0.366
_refine_diff_density_min         -0.299
_refine_diff_density_rms         0.074
_refine_ls_extinction_coef       0.010(3)
_refine_ls_extinction_expression Fc^*^=kFc[1+0.001xFc^2^\l^3^/sin(2\q)]^-1/4^
_refine_ls_extinction_method     'SHELXL-2018/3 (Sheldrick 2018)'
_refine_ls_goodness_of_fit_ref   1.107
_refine_ls_hydrogen_treatment    constr
_refine_ls_matrix_type           full
_refine_ls_number_parameters     371
_refine_ls_number_reflns         4808
_refine_ls_number_restraints     0
_refine_ls_R_factor_all          0.1190
_refine_ls_R_factor_gt           0.0958
_refine_ls_restrained_S_all      1.107
_refine_ls_shift/su_max          0.000
_refine_ls_shift/su_mean         0.000
_refine_ls_structure_factor_coef Fsqd
_refine_ls_weighting_details     
'w=1/[\s^2^(Fo^2^)+(0.1081P)^2^+4.4907P] where P=(Fo^2^+2Fc^2^)/3'
_refine_ls_weighting_scheme      calc
_refine_ls_wR_factor_gt          0.3124
_refine_ls_wR_factor_ref         0.3260
_refine_special_details          ?
_olex2_refinement_description    
;
1. Fixed Uiso
 At 1.2 times of:
  All C(H) groups, All N(H) groups
2.a Aromatic/amide H refined with riding coordinates:
 N1(H1), C4(H4), C5(H5), C6(H6), C7(H7), C10(H10), C11(H11), C12(H12),
 C13(H13), C14(H14), C19(H19), C20(H20), C21(H21), C22(H22), C23(H23), C25(H25),
  C26(H26), C27(H27), C28(H28), C29(H29), C33(H33), C34(H34), C35(H35), C36(H36)
;
_atom_sites_solution_hydrogens   geom
_atom_sites_solution_primary     ?
_atom_sites_solution_secondary   ?
loop_
_atom_site_label
_atom_site_type_symbol
_atom_site_fract_x
_atom_site_fract_y
_atom_site_fract_z
_atom_site_U_iso_or_equiv
_atom_site_adp_type
_atom_site_occupancy
_atom_site_site_symmetry_order
_atom_site_calc_flag
_atom_site_refinement_flags_posn
_atom_site_refinement_flags_adp
_atom_site_refinement_flags_occupancy
_atom_site_disorder_assembly
_atom_site_disorder_group
O1 O 0.4005(4) 0.4354(3) 0.8414(3) 0.0491(9) Uani 1 1 d . . . . .
O2 O 0.6758(7) 0.3299(6) 0.7848(6) 0.110(2) Uani 1 1 d . . . . .
O3 O 0.7074(9) 0.2528(6) 0.9541(7) 0.152(3) Uani 1 1 d . . . . .
N1 N 0.2347(5) 0.9775(4) 0.5458(3) 0.0532(12) Uani 1 1 d . . . . .
H1 H 0.184446 1.059182 0.526178 0.064 Uiso 1 1 calc R . . . .
N2 N 0.6820(6) 0.3434(6) 0.8711(6) 0.0804(17) Uani 1 1 d . . . . .
C1 C 0.2108(6) 0.8810(5) 0.6342(4) 0.0475(13) Uani 1 1 d . . . . .
C2 C 0.3122(6) 0.7638(5) 0.6404(4) 0.0465(12) Uani 1 1 d . . . . .
C3 C 0.4009(5) 0.7886(5) 0.5502(4) 0.0473(12) Uani 1 1 d . . . . .
C4 C 0.5126(6) 0.7081(7) 0.5093(5) 0.0654(17) Uani 1 1 d . . . . .
H4 H 0.547186 0.617878 0.544812 0.078 Uiso 1 1 calc R . . . .
C5 C 0.5698(7) 0.7643(9) 0.4164(6) 0.080(2) Uani 1 1 d . . . . .
H5 H 0.642461 0.710777 0.387582 0.096 Uiso 1 1 calc R . . . .
C6 C 0.5231(8) 0.8984(9) 0.3637(6) 0.082(2) Uani 1 1 d . . . . .
H6 H 0.566444 0.933893 0.301473 0.099 Uiso 1 1 calc R . . . .
C7 C 0.4134(8) 0.9802(7) 0.4019(5) 0.0716(18) Uani 1 1 d . . . . .
H7 H 0.382528 1.070784 0.366792 0.086 Uiso 1 1 calc R . . . .
C8 C 0.3500(6) 0.9246(6) 0.4936(4) 0.0536(14) Uani 1 1 d . . . . .
C9 C 0.0885(6) 0.9126(5) 0.7004(4) 0.0466(12) Uani 1 1 d . . . . .
C10 C 0.0868(7) 0.8399(6) 0.8073(5) 0.0579(15) Uani 1 1 d . . . . .
H10 H 0.163983 0.769467 0.837869 0.070 Uiso 1 1 calc R . . . .
C11 C -0.0290(8) 0.8717(7) 0.8683(5) 0.0732(19) Uani 1 1 d . . . . .
H11 H -0.029002 0.822215 0.939671 0.088 Uiso 1 1 calc R . . . .
C12 C -0.1437(7) 0.9753(7) 0.8248(6) 0.0725(19) Uani 1 1 d . . . . .
H12 H -0.220289 0.997358 0.866800 0.087 Uiso 1 1 calc R . . . .
C13 C -0.1450(7) 1.0469(7) 0.7180(6) 0.0708(18) Uani 1 1 d . . . . .
H13 H -0.223187 1.116103 0.687436 0.085 Uiso 1 1 calc R . . . .
C14 C -0.0301(6) 1.0150(6) 0.6574(5) 0.0579(15) Uani 1 1 d . . . . .
H14 H -0.031691 1.063360 0.585604 0.069 Uiso 1 1 calc R . . . .
C15 C 0.3238(5) 0.6317(5) 0.7159(4) 0.0453(12) Uani 1 1 d . . . . .
C16 C 0.2369(5) 0.5538(5) 0.7160(4) 0.0461(12) Uani 1 1 d . . . . .
C17 C 0.2879(6) 0.4347(5) 0.7927(4) 0.0491(13) Uani 1 1 d . . . . .
C18 C 0.2581(6) 0.3086(5) 0.8284(4) 0.0490(13) Uani 1 1 d . . . . .
C19 C 0.1328(7) 0.2998(6) 0.8041(5) 0.0658(17) Uani 1 1 d . . . . .
H19 H 0.064770 0.375763 0.767004 0.079 Uiso 1 1 calc R . . . .
C20 C 0.1094(8) 0.1793(7) 0.8346(5) 0.075(2) Uani 1 1 d . . . . .
H20 H 0.025588 0.174761 0.817553 0.090 Uiso 1 1 calc R . . . .
C21 C 0.2070(8) 0.0663(6) 0.8894(5) 0.0724(19) Uani 1 1 d . . . . .
H21 H 0.190108 -0.014708 0.909461 0.087 Uiso 1 1 calc R . . . .
C22 C 0.3301(8) 0.0732(6) 0.9145(5) 0.0694(18) Uani 1 1 d . . . . .
H22 H 0.396546 -0.003397 0.952675 0.083 Uiso 1 1 calc R . . . .
C23 C 0.3568(7) 0.1936(5) 0.8836(5) 0.0605(15) Uani 1 1 d . . . . .
H23 H 0.441451 0.196859 0.900191 0.073 Uiso 1 1 calc R . . . .
C24 C 0.1268(6) 0.5974(5) 0.6366(4) 0.0488(13) Uani 1 1 d . . . . .
C25 C -0.0131(7) 0.6348(6) 0.6615(6) 0.0676(17) Uani 1 1 d . . . . .
H25 H -0.041036 0.632651 0.730605 0.081 Uiso 1 1 calc R . . . .
C26 C -0.1106(7) 0.6754(6) 0.5814(8) 0.082(2) Uani 1 1 d . . . . .
H26 H -0.204156 0.698700 0.597691 0.098 Uiso 1 1 calc R . . . .
C27 C -0.0702(10) 0.6815(7) 0.4783(7) 0.084(2) Uani 1 1 d . . . . .
H27 H -0.136430 0.708659 0.425720 0.100 Uiso 1 1 calc R . . . .
C28 C 0.0652(9) 0.6483(7) 0.4537(6) 0.078(2) Uani 1 1 d . . . . .
H28 H 0.092411 0.653967 0.383869 0.094 Uiso 1 1 calc R . . . .
C29 C 0.1638(7) 0.6055(6) 0.5326(5) 0.0621(16) Uani 1 1 d . . . . .
H29 H 0.256978 0.581772 0.515082 0.075 Uiso 1 1 calc R . . . .
C30 C 0.4212(6) 0.5555(5) 0.7932(4) 0.0469(12) Uani 1 1 d . . . . .
C31 C 0.5366(6) 0.5777(5) 0.8312(4) 0.0503(13) Uani 1 1 d . . . . .
C32 C 0.6567(6) 0.4783(6) 0.8749(5) 0.0558(14) Uani 1 1 d . . . . .
C33 C 0.7621(7) 0.4998(8) 0.9154(6) 0.077(2) Uani 1 1 d . . . . .
H33 H 0.840524 0.429898 0.944427 0.092 Uiso 1 1 calc R . . . .
C34 C 0.7497(8) 0.6266(8) 0.9124(6) 0.080(2) Uani 1 1 d . . . . .
H34 H 0.819312 0.642535 0.940826 0.096 Uiso 1 1 calc R . . . .
C35 C 0.6365(8) 0.7276(7) 0.8682(5) 0.0738(19) Uani 1 1 d . . . . .
H35 H 0.630552 0.813317 0.864031 0.089 Uiso 1 1 calc R . . . .
C36 C 0.5285(7) 0.7058(6) 0.8287(5) 0.0642(16) Uani 1 1 d . . . . .
H36 H 0.450403 0.776558 0.800348 0.077 Uiso 1 1 calc R . . . .

loop_
_atom_site_aniso_label
_atom_site_aniso_U_11
_atom_site_aniso_U_22
_atom_site_aniso_U_33
_atom_site_aniso_U_23
_atom_site_aniso_U_13
_atom_site_aniso_U_12
O1 0.060(2) 0.0378(18) 0.0446(19) -0.0026(15) -0.0127(17) -0.0146(17)
O2 0.106(5) 0.089(4) 0.142(6) -0.066(4) 0.017(4) -0.015(3)
O3 0.177(7) 0.063(4) 0.167(7) 0.028(4) -0.073(6) -0.014(4)
N1 0.065(3) 0.037(2) 0.049(3) -0.005(2) 0.002(2) -0.013(2)
N2 0.066(4) 0.059(4) 0.103(5) -0.019(4) -0.009(3) -0.006(3)
C1 0.055(3) 0.038(3) 0.045(3) -0.007(2) -0.004(2) -0.014(2)
C2 0.052(3) 0.037(3) 0.046(3) -0.009(2) -0.002(2) -0.011(2)
C3 0.047(3) 0.049(3) 0.046(3) -0.013(2) -0.001(2) -0.017(2)
C4 0.051(3) 0.074(4) 0.069(4) -0.028(3) 0.005(3) -0.013(3)
C5 0.059(4) 0.104(6) 0.078(5) -0.036(4) 0.019(4) -0.025(4)
C6 0.077(5) 0.119(7) 0.056(4) -0.023(4) 0.023(4) -0.050(5)
C7 0.087(5) 0.069(4) 0.059(4) -0.004(3) 0.006(4) -0.042(4)
C8 0.060(4) 0.054(3) 0.047(3) -0.014(3) 0.004(3) -0.021(3)
C9 0.054(3) 0.039(3) 0.051(3) -0.019(2) 0.005(2) -0.017(2)
C10 0.068(4) 0.050(3) 0.051(3) -0.013(3) 0.002(3) -0.016(3)
C11 0.093(5) 0.069(4) 0.058(4) -0.023(3) 0.021(4) -0.029(4)
C12 0.064(4) 0.085(5) 0.082(5) -0.044(4) 0.021(4) -0.028(4)
C13 0.055(4) 0.066(4) 0.090(5) -0.036(4) -0.003(3) -0.004(3)
C14 0.065(4) 0.050(3) 0.056(3) -0.018(3) -0.002(3) -0.013(3)
C15 0.049(3) 0.036(3) 0.046(3) -0.010(2) -0.001(2) -0.009(2)
C16 0.051(3) 0.040(3) 0.042(3) -0.009(2) -0.004(2) -0.010(2)
C17 0.061(3) 0.045(3) 0.041(3) -0.011(2) -0.005(2) -0.016(3)
C18 0.067(4) 0.043(3) 0.037(3) -0.008(2) -0.003(2) -0.020(3)
C19 0.086(5) 0.052(3) 0.056(3) -0.001(3) -0.016(3) -0.030(3)
C20 0.105(5) 0.069(4) 0.057(4) -0.002(3) -0.016(4) -0.049(4)
C21 0.110(6) 0.053(4) 0.061(4) -0.009(3) -0.007(4) -0.041(4)
C22 0.100(5) 0.040(3) 0.060(4) -0.003(3) -0.010(4) -0.020(3)
C23 0.075(4) 0.046(3) 0.058(3) -0.008(3) -0.014(3) -0.018(3)
C24 0.055(3) 0.031(2) 0.056(3) -0.007(2) -0.012(3) -0.010(2)
C25 0.065(4) 0.056(4) 0.075(4) -0.017(3) -0.007(3) -0.010(3)
C26 0.054(4) 0.053(4) 0.130(7) -0.018(4) -0.017(4) -0.012(3)
C27 0.102(6) 0.050(4) 0.089(6) -0.007(4) -0.037(5) -0.015(4)
C28 0.105(6) 0.060(4) 0.066(4) -0.010(3) -0.029(4) -0.022(4)
C29 0.080(4) 0.047(3) 0.054(3) -0.006(3) -0.013(3) -0.019(3)
C30 0.055(3) 0.037(3) 0.045(3) -0.009(2) -0.003(2) -0.013(2)
C31 0.060(3) 0.047(3) 0.041(3) -0.008(2) -0.003(2) -0.017(3)
C32 0.055(3) 0.057(3) 0.052(3) -0.012(3) -0.004(3) -0.016(3)
C33 0.062(4) 0.095(5) 0.069(4) -0.018(4) -0.009(3) -0.023(4)
C34 0.087(5) 0.102(6) 0.069(4) -0.028(4) -0.004(4) -0.050(5)
C35 0.097(5) 0.074(4) 0.069(4) -0.026(4) -0.003(4) -0.045(4)
C36 0.077(4) 0.053(3) 0.064(4) -0.018(3) -0.009(3) -0.020(3)

_geom_special_details            
;
 All esds (except the esd in the dihedral angle between two l.s. planes)
 are estimated using the full covariance matrix.  The cell esds are taken
 into account individually in the estimation of esds in distances, angles
 and torsion angles; correlations between esds in cell parameters are only
 used when they are defined by crystal symmetry.  An approximate (isotropic)
 treatment of cell esds is used for estimating esds involving l.s. planes.
;
loop_
_geom_bond_atom_site_label_1
_geom_bond_atom_site_label_2
_geom_bond_distance
_geom_bond_site_symmetry_2
_geom_bond_publ_flag
O1 C17 1.382(6) . ?
O1 C30 1.368(6) . ?
O2 N2 1.218(8) . ?
O3 N2 1.214(9) . ?
N1 H1 0.8600 . ?
N1 C1 1.378(6) . ?
N1 C8 1.370(7) . ?
N2 C32 1.472(8) . ?
C1 C2 1.370(7) . ?
C1 C9 1.470(8) . ?
C2 C3 1.437(7) . ?
C2 C15 1.471(7) . ?
C3 C4 1.395(8) . ?
C3 C8 1.409(8) . ?
C4 H4 0.9300 . ?
C4 C5 1.361(9) . ?
C5 H5 0.9300 . ?
C5 C6 1.379(11) . ?
C6 H6 0.9300 . ?
C6 C7 1.373(10) . ?
C7 H7 0.9300 . ?
C7 C8 1.380(8) . ?
C9 C10 1.390(8) . ?
C9 C14 1.388(8) . ?
C10 H10 0.9300 . ?
C10 C11 1.382(9) . ?
C11 H11 0.9300 . ?
C11 C12 1.370(10) . ?
C12 H12 0.9300 . ?
C12 C13 1.384(10) . ?
C13 H13 0.9300 . ?
C13 C14 1.372(9) . ?
C14 H14 0.9300 . ?
C15 C16 1.438(7) . ?
C15 C30 1.364(7) . ?
C16 C17 1.366(7) . ?
C16 C24 1.474(7) . ?
C17 C18 1.463(7) . ?
C18 C19 1.396(8) . ?
C18 C23 1.383(8) . ?
C19 H19 0.9300 . ?
C19 C20 1.375(8) . ?
C20 H20 0.9300 . ?
C20 C21 1.364(9) . ?
C21 H21 0.9300 . ?
C21 C22 1.368(10) . ?
C22 H22 0.9300 . ?
C22 C23 1.390(8) . ?
C23 H23 0.9300 . ?
C24 C25 1.392(9) . ?
C24 C29 1.378(8) . ?
C25 H25 0.9300 . ?
C25 C26 1.393(10) . ?
C26 H26 0.9300 . ?
C26 C27 1.378(11) . ?
C27 H27 0.9300 . ?
C27 C28 1.348(11) . ?
C28 H28 0.9300 . ?
C28 C29 1.387(9) . ?
C29 H29 0.9300 . ?
C30 C31 1.452(8) . ?
C31 C32 1.387(8) . ?
C31 C36 1.406(8) . ?
C32 C33 1.373(9) . ?
C33 H33 0.9300 . ?
C33 C34 1.379(11) . ?
C34 H34 0.9300 . ?
C34 C35 1.351(10) . ?
C35 H35 0.9300 . ?
C35 C36 1.392(9) . ?
C36 H36 0.9300 . ?

loop_
_geom_angle_atom_site_label_1
_geom_angle_atom_site_label_2
_geom_angle_atom_site_label_3
_geom_angle
_geom_angle_site_symmetry_1
_geom_angle_site_symmetry_3
_geom_angle_publ_flag
C30 O1 C17 107.6(4) . . ?
C1 N1 H1 124.9 . . ?
C8 N1 H1 124.9 . . ?
C8 N1 C1 110.2(4) . . ?
O2 N2 C32 117.8(6) . . ?
O3 N2 O2 124.2(8) . . ?
O3 N2 C32 118.0(7) . . ?
N1 C1 C9 120.3(5) . . ?
C2 C1 N1 108.4(5) . . ?
C2 C1 C9 131.2(5) . . ?
C1 C2 C3 107.4(4) . . ?
C1 C2 C15 128.2(5) . . ?
C3 C2 C15 124.1(5) . . ?
C4 C3 C2 134.0(5) . . ?
C4 C3 C8 119.1(5) . . ?
C8 C3 C2 106.8(5) . . ?
C3 C4 H4 120.7 . . ?
C5 C4 C3 118.7(6) . . ?
C5 C4 H4 120.7 . . ?
C4 C5 H5 119.1 . . ?
C4 C5 C6 121.9(7) . . ?
C6 C5 H5 119.1 . . ?
C5 C6 H6 119.6 . . ?
C7 C6 C5 120.8(6) . . ?
C7 C6 H6 119.6 . . ?
C6 C7 H7 120.8 . . ?
C6 C7 C8 118.3(6) . . ?
C8 C7 H7 120.8 . . ?
N1 C8 C3 107.2(5) . . ?
N1 C8 C7 131.7(6) . . ?
C7 C8 C3 121.1(6) . . ?
C10 C9 C1 121.3(5) . . ?
C14 C9 C1 120.8(5) . . ?
C14 C9 C10 117.9(5) . . ?
C9 C10 H10 119.8 . . ?
C11 C10 C9 120.4(6) . . ?
C11 C10 H10 119.8 . . ?
C10 C11 H11 119.7 . . ?
C12 C11 C10 120.7(6) . . ?
C12 C11 H11 119.7 . . ?
C11 C12 H12 120.1 . . ?
C11 C12 C13 119.7(6) . . ?
C13 C12 H12 120.1 . . ?
C12 C13 H13 120.2 . . ?
C14 C13 C12 119.5(6) . . ?
C14 C13 H13 120.2 . . ?
C9 C14 H14 119.1 . . ?
C13 C14 C9 121.7(6) . . ?
C13 C14 H14 119.1 . . ?
C16 C15 C2 125.1(5) . . ?
C30 C15 C2 128.2(5) . . ?
C30 C15 C16 106.6(4) . . ?
C15 C16 C24 122.9(4) . . ?
C17 C16 C15 106.7(5) . . ?
C17 C16 C24 130.0(5) . . ?
O1 C17 C18 115.0(4) . . ?
C16 C17 O1 109.3(5) . . ?
C16 C17 C18 135.6(5) . . ?
C19 C18 C17 121.4(5) . . ?
C23 C18 C17 120.3(5) . . ?
C23 C18 C19 118.2(5) . . ?
C18 C19 H19 119.8 . . ?
C20 C19 C18 120.4(6) . . ?
C20 C19 H19 119.8 . . ?
C19 C20 H20 119.5 . . ?
C21 C20 C19 121.1(7) . . ?
C21 C20 H20 119.5 . . ?
C20 C21 H21 120.3 . . ?
C20 C21 C22 119.3(6) . . ?
C22 C21 H21 120.3 . . ?
C21 C22 H22 119.7 . . ?
C21 C22 C23 120.7(6) . . ?
C23 C22 H22 119.7 . . ?
C18 C23 C22 120.3(6) . . ?
C18 C23 H23 119.9 . . ?
C22 C23 H23 119.9 . . ?
C25 C24 C16 122.7(5) . . ?
C29 C24 C16 118.6(5) . . ?
C29 C24 C25 118.7(6) . . ?
C24 C25 H25 120.5 . . ?
C24 C25 C26 119.0(7) . . ?
C26 C25 H25 120.5 . . ?
C25 C26 H26 119.5 . . ?
C27 C26 C25 120.9(7) . . ?
C27 C26 H26 119.5 . . ?
C26 C27 H27 120.0 . . ?
C28 C27 C26 120.1(7) . . ?
C28 C27 H27 120.0 . . ?
C27 C28 H28 120.1 . . ?
C27 C28 C29 119.8(8) . . ?
C29 C28 H28 120.1 . . ?
C24 C29 C28 121.5(7) . . ?
C24 C29 H29 119.3 . . ?
C28 C29 H29 119.3 . . ?
O1 C30 C31 117.1(4) . . ?
C15 C30 O1 109.8(5) . . ?
C15 C30 C31 133.0(5) . . ?
C32 C31 C30 124.2(5) . . ?
C32 C31 C36 115.8(5) . . ?
C36 C31 C30 120.0(5) . . ?
C31 C32 N2 120.0(5) . . ?
C33 C32 N2 116.2(6) . . ?
C33 C32 C31 123.5(6) . . ?
C32 C33 H33 120.5 . . ?
C32 C33 C34 119.0(7) . . ?
C34 C33 H33 120.5 . . ?
C33 C34 H34 120.0 . . ?
C35 C34 C33 119.9(7) . . ?
C35 C34 H34 120.0 . . ?
C34 C35 H35 119.4 . . ?
C34 C35 C36 121.2(7) . . ?
C36 C35 H35 119.4 . . ?
C31 C36 H36 119.7 . . ?
C35 C36 C31 120.5(6) . . ?
C35 C36 H36 119.7 . . ?

_shelx_res_file                  
;
TITL PJ_B849_55_0m_a.res in P-1
    pj_b849_55_0m_a.res
    created by SHELXL-2018/3 at 13:19:34 on 19-Dec-2018
REM Old TITL PJ_B849_55_0m in P-1
REM SHELXT solution in P-1
REM R1 0.225, Rweak 0.046, Alpha 0.085, Orientation as input
REM Formula found by SHELXT: C37 N2 O3
CELL 0.71073 10.2332 11.256 13.3141 70.799 84.134 71.007
ZERR 27 0.0051 0.0057 0.0068 0.008 0.009 0.008
LATT 1
SFAC C H N O
UNIT 72 48 4 6

L.S. 20
PLAN  20
SIZE 0.81 0.7 0.12
TEMP 23
BOND $H
fmap 2
acta
OMIT -3 50
REM <olex2.extras>
REM <HklSrc "%.\\PJ_B849_55_0m_a.hkl">
REM </olex2.extras>

WGHT    0.108100    4.490700
EXTI    0.009788
FVAR       0.64775
O1    4    0.400502    0.435429    0.841400    11.00000    0.05966    0.03776 =
         0.04459   -0.00263   -0.01273   -0.01462
O2    4    0.675776    0.329888    0.784792    11.00000    0.10605    0.08901 =
         0.14199   -0.06608    0.01682   -0.01490
O3    4    0.707361    0.252786    0.954128    11.00000    0.17696    0.06267 =
         0.16736    0.02784   -0.07324   -0.01430
N1    3    0.234676    0.977501    0.545793    11.00000    0.06475    0.03689 =
         0.04870   -0.00494    0.00229   -0.01297
AFIX  43
H1    2    0.184446    1.059182    0.526178    11.00000   -1.20000
AFIX   0
N2    3    0.681960    0.343407    0.871126    11.00000    0.06607    0.05878 =
         0.10292   -0.01871   -0.00871   -0.00600
C1    1    0.210769    0.880987    0.634207    11.00000    0.05502    0.03849 =
         0.04493   -0.00720   -0.00422   -0.01397
C2    1    0.312182    0.763840    0.640370    11.00000    0.05160    0.03695 =
         0.04583   -0.00867   -0.00243   -0.01079
C3    1    0.400943    0.788599    0.550236    11.00000    0.04742    0.04926 =
         0.04589   -0.01310   -0.00101   -0.01744
C4    1    0.512572    0.708119    0.509304    11.00000    0.05141    0.07428 =
         0.06937   -0.02846    0.00468   -0.01342
AFIX  43
H4    2    0.547186    0.617878    0.544812    11.00000   -1.20000
AFIX   0
C5    1    0.569801    0.764324    0.416359    11.00000    0.05888    0.10443 =
         0.07812   -0.03649    0.01855   -0.02500
AFIX  43
H5    2    0.642461    0.710777    0.387582    11.00000   -1.20000
AFIX   0
C6    1    0.523090    0.898400    0.363673    11.00000    0.07747    0.11883 =
         0.05645   -0.02290    0.02287   -0.05001
AFIX  43
H6    2    0.566444    0.933893    0.301473    11.00000   -1.20000
AFIX   0
C7    1    0.413367    0.980195    0.401873    11.00000    0.08651    0.06915 =
         0.05900   -0.00434    0.00609   -0.04169
AFIX  43
H7    2    0.382528    1.070784    0.366792    11.00000   -1.20000
AFIX   0
C8    1    0.350020    0.924559    0.493641    11.00000    0.05989    0.05416 =
         0.04705   -0.01398    0.00396   -0.02124
C9    1    0.088477    0.912603    0.700441    11.00000    0.05402    0.03928 =
         0.05114   -0.01859    0.00496   -0.01733
C10   1    0.086752    0.839926    0.807265    11.00000    0.06830    0.04965 =
         0.05146   -0.01273    0.00183   -0.01621
AFIX  43
H10   2    0.163983    0.769467    0.837869    11.00000   -1.20000
AFIX   0
C11   1   -0.028973    0.871675    0.868304    11.00000    0.09281    0.06874 =
         0.05817   -0.02254    0.02069   -0.02853
AFIX  43
H11   2   -0.029002    0.822215    0.939671    11.00000   -1.20000
AFIX   0
C12   1   -0.143660    0.975263    0.824764    11.00000    0.06371    0.08477 =
         0.08176   -0.04377    0.02068   -0.02778
AFIX  43
H12   2   -0.220289    0.997358    0.866800    11.00000   -1.20000
AFIX   0
C13   1   -0.144986    1.046885    0.717951    11.00000    0.05481    0.06615 =
         0.08994   -0.03643   -0.00331   -0.00359
AFIX  43
H13   2   -0.223187    1.116103    0.687436    11.00000   -1.20000
AFIX   0
C14   1   -0.030084    1.015041    0.657383    11.00000    0.06508    0.05013 =
         0.05641   -0.01793   -0.00238   -0.01320
AFIX  43
H14   2   -0.031691    1.063360    0.585604    11.00000   -1.20000
AFIX   0
C15   1    0.323822    0.631710    0.715883    11.00000    0.04918    0.03595 =
         0.04579   -0.00984   -0.00059   -0.00942
C16   1    0.236863    0.553790    0.716036    11.00000    0.05118    0.03958 =
         0.04223   -0.00875   -0.00385   -0.01016
C17   1    0.287915    0.434656    0.792720    11.00000    0.06097    0.04456 =
         0.04076   -0.01072   -0.00509   -0.01630
C18   1    0.258084    0.308646    0.828388    11.00000    0.06663    0.04285 =
         0.03682   -0.00785   -0.00302   -0.01985
C19   1    0.132804    0.299759    0.804062    11.00000    0.08630    0.05231 =
         0.05642   -0.00135   -0.01554   -0.02952
AFIX  43
H19   2    0.064770    0.375763    0.767004    11.00000   -1.20000
AFIX   0
C20   1    0.109390    0.179260    0.834576    11.00000    0.10505    0.06895 =
         0.05712   -0.00207   -0.01629   -0.04859
AFIX  43
H20   2    0.025588    0.174761    0.817553    11.00000   -1.20000
AFIX   0
C21   1    0.207016    0.066259    0.889382    11.00000    0.11001    0.05271 =
         0.06122   -0.00895   -0.00712   -0.04077
AFIX  43
H21   2    0.190108   -0.014708    0.909461    11.00000   -1.20000
AFIX   0
C22   1    0.330086    0.073213    0.914526    11.00000    0.09965    0.04013 =
         0.05955   -0.00258   -0.00952   -0.02036
AFIX  43
H22   2    0.396546   -0.003397    0.952675    11.00000   -1.20000
AFIX   0
C23   1    0.356806    0.193644    0.883629    11.00000    0.07452    0.04608 =
         0.05754   -0.00800   -0.01446   -0.01826
AFIX  43
H23   2    0.441451    0.196859    0.900191    11.00000   -1.20000
AFIX   0
C24   1    0.126763    0.597385    0.636560    11.00000    0.05505    0.03080 =
         0.05584   -0.00726   -0.01218   -0.00982
C25   1   -0.013089    0.634766    0.661509    11.00000    0.06462    0.05585 =
         0.07482   -0.01686   -0.00745   -0.01040
AFIX  43
H25   2   -0.041036    0.632651    0.730605    11.00000   -1.20000
AFIX   0
C26   1   -0.110552    0.675397    0.581379    11.00000    0.05352    0.05295 =
         0.13038   -0.01825   -0.01705   -0.01189
AFIX  43
H26   2   -0.204156    0.698700    0.597691    11.00000   -1.20000
AFIX   0
C27   1   -0.070203    0.681534    0.478333    11.00000    0.10193    0.04999 =
         0.08902   -0.00712   -0.03731   -0.01466
AFIX  43
H27   2   -0.136430    0.708659    0.425720    11.00000   -1.20000
AFIX   0
C28   1    0.065205    0.648256    0.453675    11.00000    0.10452    0.06018 =
         0.06569   -0.00997   -0.02877   -0.02234
AFIX  43
H28   2    0.092411    0.653967    0.383869    11.00000   -1.20000
AFIX   0
C29   1    0.163802    0.605496    0.532647    11.00000    0.07982    0.04704 =
         0.05412   -0.00564   -0.01267   -0.01920
AFIX  43
H29   2    0.256978    0.581772    0.515082    11.00000   -1.20000
AFIX   0
C30   1    0.421194    0.555542    0.793224    11.00000    0.05535    0.03669 =
         0.04544   -0.00869   -0.00294   -0.01336
C31   1    0.536564    0.577728    0.831223    11.00000    0.06011    0.04685 =
         0.04054   -0.00751   -0.00348   -0.01733
C32   1    0.656726    0.478312    0.874919    11.00000    0.05493    0.05680 =
         0.05165   -0.01186   -0.00404   -0.01624
C33   1    0.762080    0.499793    0.915424    11.00000    0.06203    0.09468 =
         0.06888   -0.01754   -0.00871   -0.02347
AFIX  43
H33   2    0.840524    0.429898    0.944427    11.00000   -1.20000
AFIX   0
C34   1    0.749746    0.626585    0.912423    11.00000    0.08651    0.10212 =
         0.06890   -0.02792   -0.00406   -0.04979
AFIX  43
H34   2    0.819312    0.642535    0.940826    11.00000   -1.20000
AFIX   0
C35   1    0.636501    0.727608    0.868179    11.00000    0.09663    0.07405 =
         0.06902   -0.02630   -0.00328   -0.04531
AFIX  43
H35   2    0.630552    0.813317    0.864031    11.00000   -1.20000
AFIX   0
C36   1    0.528512    0.705820    0.828667    11.00000    0.07696    0.05300 =
         0.06444   -0.01774   -0.00948   -0.02039
AFIX  43
H36   2    0.450403    0.776558    0.800348    11.00000   -1.20000
AFIX   0
HKLF 4


REM  PJ_B849_55_0m_a.res in P-1
REM wR2 = 0.3260, GooF = S = 1.107, Restrained GooF = 1.107 for all data
REM R1 = 0.0958 for 3439 Fo > 4sig(Fo) and 0.1190 for all 4808 data
REM 371 parameters refined using 0 restraints

END

WGHT      0.1080      4.4892

REM Highest difference peak  0.366,  deepest hole -0.299,  1-sigma level  0.074
Q1    1   0.4102  1.0058  0.5601  11.00000  0.05    0.37
Q2    1   0.5000  0.5000  0.5000  10.50000  0.05    0.34
Q3    1   0.4118  0.6618  0.8455  11.00000  0.05    0.30
Q4    1   0.2347  0.7679  0.7149  11.00000  0.05    0.30
Q5    1   0.4109  0.3418  0.8055  11.00000  0.05    0.28
Q6    1  -0.2423  0.7967  0.4589  11.00000  0.05    0.28
Q7    1   0.2932  0.9266  0.6202  11.00000  0.05    0.27
Q8    1   0.3527 -0.0216  0.8766  11.00000  0.05    0.27
Q9    1   0.4063  0.5629  0.5518  11.00000  0.05    0.27
Q10   1   0.4045  0.1002  0.8090  11.00000  0.05    0.25
Q11   1  -0.3034  1.1139  0.8742  11.00000  0.05    0.25
Q12   1   0.7317  0.5664  0.8570  11.00000  0.05    0.24
Q13   1   0.6584  0.2348  0.8848  11.00000  0.05    0.23
Q14   1   0.2760  0.5082  0.8441  11.00000  0.05    0.23
Q15   1   0.6741  0.8435  0.3653  11.00000  0.05    0.23
Q16   1   0.6607  0.9330  0.8743  11.00000  0.05    0.23
Q17   1   0.3421  0.8602  0.6963  11.00000  0.05    0.23
Q18   1   0.4154  0.7728  0.8009  11.00000  0.05    0.23
Q19   1   0.1242  0.5275  0.5627  11.00000  0.05    0.22
Q20   1   0.5133  0.9403  0.5054  11.00000  0.05    0.22
;
_shelx_res_checksum              66031
_olex2_submission_special_instructions 'No special instructions were received'
_exptl_crystal_recrystallization_method 
'Re-crystallisation from solvent: Chloroform-Methanol'
####################################################################### 
# 
# This file contains crystal structure data downloaded from the 
# Cambridge Structural Database (CSD) hosted by the Cambridge 
# Crystallographic Data Centre (CCDC).
# 
# Full information about CCDC data access policies and citation 
# guidelines are available at http://www.ccdc.cam.ac.uk/access/V1 
# 
# Audit and citation data items may have been added by the CCDC. 
# Please retain this information to preserve the provenance of 
# this file and to allow appropriate attribution of the data. 
# 
#######################################################################

data_pj_csc69_0m_a
_database_code_depnum_ccdc_archive 'CCDC 1852313'
loop_
_audit_author_name
_audit_author_address
'Prof. Parasuraman Jaisankar'
;CSIR-Indian Institute of Chemical Biology
India
;
_audit_update_record             
;
2018-06-28 deposited with the CCDC.	2019-07-16 downloaded from the CCDC.
;
_audit_creation_date             2017-04-01
_audit_creation_method           
;
Olex2 1.2
(compiled 2016.09.09 svn.r3337 for OlexSys, GUI svn.r5324)
;
_shelx_SHELXL_version_number     2014/7
_chemical_name_common            ?
_chemical_name_systematic        ?
_chemical_formula_moiety         '2(C36 H25 N O)'
_chemical_formula_sum            'C72 H50 N2 O2'
_chemical_formula_weight         975.14
_chemical_melting_point          ?
loop_
_atom_type_symbol
_atom_type_description
_atom_type_scat_dispersion_real
_atom_type_scat_dispersion_imag
_atom_type_scat_source
C C 0.0033 0.0016 'International Tables Vol C Tables 4.2.6.8 and 6.1.1.4'
H H 0.0000 0.0000 'International Tables Vol C Tables 4.2.6.8 and 6.1.1.4'
N N 0.0061 0.0033 'International Tables Vol C Tables 4.2.6.8 and 6.1.1.4'
O O 0.0106 0.0060 'International Tables Vol C Tables 4.2.6.8 and 6.1.1.4'

_shelx_space_group_comment       
;
The symmetry employed for this shelxl refinement is uniquely defined
by the following loop, which should always be used as a source of
symmetry information in preference to the above space-group names.
They are only intended as comments.
;
_space_group_crystal_system      monoclinic
_space_group_IT_number           14
_space_group_name_H-M_alt        'P 1 21/n 1'
_space_group_name_Hall           '-P 2yn'
loop_
_space_group_symop_operation_xyz
'x, y, z'
'-x+1/2, y+1/2, -z+1/2'
'-x, -y, -z'
'x-1/2, -y-1/2, z-1/2'

_cell_length_a                   9.8397(15)
_cell_length_b                   38.561(6)
_cell_length_c                   14.122(2)
_cell_angle_alpha                90
_cell_angle_beta                 100.382(8)
_cell_angle_gamma                90
_cell_volume                     5270.7(14)
_cell_formula_units_Z            4
_cell_measurement_reflns_used    9750
_cell_measurement_temperature    298
_cell_measurement_theta_max      23.67
_cell_measurement_theta_min      2.338
_shelx_estimated_absorpt_T_max   ?
_shelx_estimated_absorpt_T_min   ?
_exptl_absorpt_coefficient_mu    0.073
_exptl_absorpt_correction_T_max  0.7456
_exptl_absorpt_correction_T_min  0.6713
_exptl_absorpt_correction_type   multi-scan
_exptl_absorpt_process_details   
'SADABS-2014/5 (Bruker,2014/5) was used for absorption correction. wR2(int) was 0.1439 before and 0.0654 after correction. The Ratio of minimum to maximum transmission is 0.9003. The \l/2 correction factor is 0.00150.'
_exptl_absorpt_special_details   ?
_exptl_crystal_colour            'clear light yellow'
_exptl_crystal_colour_lustre     clear
_exptl_crystal_colour_modifier   light
_exptl_crystal_colour_primary    yellow
_exptl_crystal_density_diffrn    1.229
_exptl_crystal_density_meas      ?
_exptl_crystal_density_method    ?
_exptl_crystal_description       plate
_exptl_crystal_F_000             2048
_exptl_crystal_size_max          0.15
_exptl_crystal_size_mid          0.12
_exptl_crystal_size_min          0.04
_exptl_transmission_factor_max   ?
_exptl_transmission_factor_min   ?
_diffrn_reflns_av_R_equivalents  0.0732
_diffrn_reflns_av_unetI/netI     0.0658
_diffrn_reflns_Laue_measured_fraction_full 0.979
_diffrn_reflns_Laue_measured_fraction_max 0.919
_diffrn_reflns_limit_h_max       12
_diffrn_reflns_limit_h_min       -13
_diffrn_reflns_limit_k_max       50
_diffrn_reflns_limit_k_min       -50
_diffrn_reflns_limit_l_max       18
_diffrn_reflns_limit_l_min       -18
_diffrn_reflns_number            76731
_diffrn_reflns_point_group_measured_fraction_full 0.979
_diffrn_reflns_point_group_measured_fraction_max 0.919
_diffrn_reflns_theta_full        25.242
_diffrn_reflns_theta_max         28.491
_diffrn_reflns_theta_min         1.056
_diffrn_ambient_temperature      296
_diffrn_detector_area_resol_mean ?
_diffrn_measured_fraction_theta_full 0.979
_diffrn_measured_fraction_theta_max 0.919
_diffrn_measurement_device_type  'Bruker APEX-II CCD'
_diffrn_measurement_method       '\f and \w scans'
_diffrn_radiation_type           MoK\a
_diffrn_radiation_wavelength     0.71073
_diffrn_source                   ?
_diffrn_standards_number         0
_reflns_Friedel_coverage         0.000
_reflns_Friedel_fraction_full    .
_reflns_Friedel_fraction_max     .
_reflns_number_gt                5938
_reflns_number_total             12254
_reflns_special_details          
;
 Reflections were merged by SHELXL according to the crystal
 class for the calculation of statistics and refinement.
 
 _reflns_Friedel_fraction is defined as the number of unique
 Friedel pairs measured divided by the number that would be
 possible theoretically, ignoring centric projections and
 systematic absences.
;
_reflns_threshold_expression     'I > 2\s(I)'
_computing_cell_refinement       'SAINT v8.34A (Bruker, 2013)'
_computing_data_collection       ?
_computing_data_reduction        'SAINT v8.34A (Bruker, 2013)'
_computing_molecular_graphics    'Olex2 (Dolomanov et al., 2009)'
_computing_publication_material  'Olex2 (Dolomanov et al., 2009)'
_computing_structure_refinement  'ShelXL (Sheldrick, 2015)'
_computing_structure_solution    'ShelXT (Sheldrick, 2015)'
_refine_diff_density_max         0.263
_refine_diff_density_min         -0.262
_refine_diff_density_rms         0.069
_refine_ls_extinction_coef       0.0057(9)
_refine_ls_extinction_expression Fc^*^=kFc[1+0.001xFc^2^\l^3^/sin(2\q)]^-1/4^
_refine_ls_extinction_method     'SHELXL-2014/7 (Sheldrick 2014'
_refine_ls_goodness_of_fit_ref   0.980
_refine_ls_hydrogen_treatment    constr
_refine_ls_matrix_type           full
_refine_ls_number_parameters     686
_refine_ls_number_reflns         12254
_refine_ls_number_restraints     0
_refine_ls_R_factor_all          0.1486
_refine_ls_R_factor_gt           0.0728
_refine_ls_restrained_S_all      0.980
_refine_ls_shift/su_max          0.000
_refine_ls_shift/su_mean         0.000
_refine_ls_structure_factor_coef Fsqd
_refine_ls_weighting_details     
'w=1/[\s^2^(Fo^2^)+(0.1497P)^2^] where P=(Fo^2^+2Fc^2^)/3'
_refine_ls_weighting_scheme      calc
_refine_ls_wR_factor_gt          0.2040
_refine_ls_wR_factor_ref         0.2574
_refine_special_details          ?
_olex2_refinement_description    
;
1. Fixed Uiso
 At 1.2 times of:
  All C(H) groups, All N(H) groups
2.a Aromatic/amide H refined with riding coordinates:
 N1(H1), C38(H38), C39(H39), C40(H40), C41(H41), C46(H46), C47(H47), C48(H48),
 C49(H49), C50(H50), C54(H54), C55(H55), C56(H56), C57(H57), C58(H58), C61(H61),
  C62(H62), C63(H63), C64(H64), C65(H65), C68(H68), C69(H69), C70(H70),
 C71(H71), C72(H72), N2(H2), C2(H2A), C3(H3), C4(H4), C5(H5), C10(H10),
 C11(H11), C12(H12), C13(H13), C14(H14), C18(H18), C19(H19), C20(H20), C21(H21),
  C22(H22), C25(H25), C26(H26), C27(H27), C28(H28), C29(H29), C32(H32),
 C33(H33), C34(H34), C35(H35), C36(H36)
;
_atom_sites_solution_hydrogens   geom
_atom_sites_solution_primary     dual
_atom_sites_solution_secondary   ?
loop_
_atom_site_label
_atom_site_type_symbol
_atom_site_fract_x
_atom_site_fract_y
_atom_site_fract_z
_atom_site_U_iso_or_equiv
_atom_site_adp_type
_atom_site_occupancy
_atom_site_site_symmetry_order
_atom_site_calc_flag
_atom_site_refinement_flags_posn
_atom_site_refinement_flags_adp
_atom_site_refinement_flags_occupancy
_atom_site_disorder_assembly
_atom_site_disorder_group
O1 O 0.29258(16) 0.37999(4) 0.56217(13) 0.0586(5) Uani 1 1 d . . . . .
N1 N 0.0242(2) 0.29311(5) 0.24148(16) 0.0628(6) Uani 1 1 d . . . . .
H1 H -0.0434 0.2805 0.2138 0.075 Uiso 1 1 calc R . . . .
C37 C 0.1402(3) 0.30072(7) 0.2039(2) 0.0616(7) Uani 1 1 d . . . . .
C38 C 0.1778(3) 0.29128(8) 0.1172(2) 0.0787(9) Uani 1 1 d . . . . .
H38 H 0.1204 0.2776 0.0726 0.094 Uiso 1 1 calc R . . . .
C39 C 0.3023(4) 0.30279(9) 0.1000(2) 0.0867(10) Uani 1 1 d . . . . .
H39 H 0.3292 0.2968 0.0423 0.104 Uiso 1 1 calc R . . . .
C40 C 0.3901(3) 0.32315(9) 0.1657(2) 0.0833(9) Uani 1 1 d . . . . .
H40 H 0.4740 0.3306 0.1513 0.100 Uiso 1 1 calc R . . . .
C41 C 0.3536(3) 0.33240(7) 0.2522(2) 0.0696(8) Uani 1 1 d . . . . .
H41 H 0.4122 0.3459 0.2965 0.084 Uiso 1 1 calc R . . . .
C42 C 0.2265(3) 0.32101(7) 0.27168(19) 0.0577(7) Uani 1 1 d . . . . .
C43 C 0.1571(2) 0.32590(6) 0.35166(18) 0.0531(6) Uani 1 1 d . . . . .
C44 C 0.0323(2) 0.30879(6) 0.33078(19) 0.0539(6) Uani 1 1 d . . . . .
C45 C -0.0818(2) 0.30639(7) 0.38400(19) 0.0575(6) Uani 1 1 d . . . . .
C46 C -0.1856(3) 0.28162(9) 0.3622(3) 0.0894(10) Uani 1 1 d . . . . .
H46 H -0.1813 0.2654 0.3140 0.107 Uiso 1 1 calc R . . . .
C47 C -0.2940(4) 0.28077(11) 0.4110(3) 0.1144(14) Uani 1 1 d . . . . .
H47 H -0.3620 0.2640 0.3950 0.137 Uiso 1 1 calc R . . . .
C48 C -0.3048(3) 0.30381(9) 0.4818(3) 0.0936(11) Uani 1 1 d . . . . .
H48 H -0.3800 0.3032 0.5134 0.112 Uiso 1 1 calc R . . . .
C49 C -0.2030(3) 0.32786(8) 0.5056(2) 0.0775(9) Uani 1 1 d . . . . .
H49 H -0.2066 0.3433 0.5557 0.093 Uiso 1 1 calc R . . . .
C50 C -0.0951(3) 0.32941(7) 0.4562(2) 0.0675(7) Uani 1 1 d . . . . .
H50 H -0.0287 0.3466 0.4720 0.081 Uiso 1 1 calc R . . . .
C51 C 0.2172(2) 0.34240(6) 0.44390(18) 0.0523(6) Uani 1 1 d . . . . .
C52 C 0.2357(2) 0.37663(7) 0.46585(19) 0.0554(6) Uani 1 1 d . . . . .
C53 C 0.1986(2) 0.40904(6) 0.4148(2) 0.0582(7) Uani 1 1 d . . . . .
C54 C 0.2284(3) 0.44060(7) 0.4594(2) 0.0712(8) Uani 1 1 d . . . . .
H54 H 0.2784 0.4414 0.5219 0.085 Uiso 1 1 calc R . . . .
C55 C 0.1847(3) 0.47101(8) 0.4121(3) 0.0814(9) Uani 1 1 d . . . . .
H55 H 0.2054 0.4922 0.4430 0.098 Uiso 1 1 calc R . . . .
C56 C 0.1112(3) 0.47030(8) 0.3203(3) 0.0832(9) Uani 1 1 d . . . . .
H56 H 0.0820 0.4909 0.2890 0.100 Uiso 1 1 calc R . . . .
C57 C 0.0808(4) 0.43947(9) 0.2748(3) 0.0958(11) Uani 1 1 d . . . . .
H57 H 0.0307 0.4389 0.2123 0.115 Uiso 1 1 calc R . . . .
C58 C 0.1244(3) 0.40905(8) 0.3215(2) 0.0853(9) Uani 1 1 d . . . . .
H58 H 0.1036 0.3880 0.2899 0.102 Uiso 1 1 calc R . . . .
C59 C 0.2633(2) 0.32351(6) 0.53056(18) 0.0502(6) Uani 1 1 d . . . . .
C60 C 0.2519(2) 0.28555(6) 0.53987(18) 0.0518(6) Uani 1 1 d . . . . .
C61 C 0.3175(3) 0.26313(7) 0.4874(2) 0.0656(7) Uani 1 1 d . . . . .
H61 H 0.3717 0.2718 0.4453 0.079 Uiso 1 1 calc R . . . .
C62 C 0.3034(3) 0.22792(8) 0.4968(2) 0.0772(8) Uani 1 1 d . . . . .
H62 H 0.3485 0.2129 0.4612 0.093 Uiso 1 1 calc R . . . .
C63 C 0.2236(3) 0.21478(8) 0.5581(2) 0.0769(9) Uani 1 1 d . . . . .
H63 H 0.2155 0.1909 0.5651 0.092 Uiso 1 1 calc R . . . .
C64 C 0.1562(3) 0.23680(8) 0.6090(2) 0.0784(9) Uani 1 1 d . . . . .
H64 H 0.1013 0.2279 0.6504 0.094 Uiso 1 1 calc R . . . .
C65 C 0.1687(3) 0.27186(7) 0.5996(2) 0.0653(7) Uani 1 1 d . . . . .
H65 H 0.1207 0.2867 0.6338 0.078 Uiso 1 1 calc R . . . .
C66 C 0.3080(2) 0.34710(6) 0.6012(2) 0.0548(6) Uani 1 1 d . . . . .
C67 C 0.3645(2) 0.34581(7) 0.70396(19) 0.0567(6) Uani 1 1 d . . . . .
C68 C 0.3709(3) 0.37550(7) 0.7607(2) 0.0630(7) Uani 1 1 d . . . . .
H68 H 0.3390 0.3965 0.7327 0.076 Uiso 1 1 calc R . . . .
C69 C 0.4236(3) 0.37416(9) 0.8575(2) 0.0728(8) Uani 1 1 d . . . . .
H69 H 0.4282 0.3943 0.8939 0.087 Uiso 1 1 calc R . . . .
C70 C 0.4697(3) 0.34346(10) 0.9013(2) 0.0780(9) Uani 1 1 d . . . . .
H70 H 0.5046 0.3428 0.9670 0.094 Uiso 1 1 calc R . . . .
C71 C 0.4636(3) 0.31407(9) 0.8472(2) 0.0791(9) Uani 1 1 d . . . . .
H71 H 0.4945 0.2932 0.8763 0.095 Uiso 1 1 calc R . . . .
C72 C 0.4116(3) 0.31493(8) 0.7489(2) 0.0690(8) Uani 1 1 d . . . . .
H72 H 0.4084 0.2946 0.7129 0.083 Uiso 1 1 calc R . . . .
O2 O 0.61883(15) 0.44205(4) 0.90788(13) 0.0552(5) Uani 1 1 d . . . . .
N2 N 1.1031(2) 0.35744(6) 0.89800(19) 0.0720(7) Uani 1 1 d . . . . .
H2 H 1.1883 0.3529 0.9206 0.086 Uiso 1 1 calc R . . . .
C1 C 1.0123(2) 0.33514(7) 0.8448(2) 0.0606(7) Uani 1 1 d . . . . .
C2 C 1.0308(3) 0.30182(8) 0.8142(2) 0.0781(9) Uani 1 1 d . . . . .
H2A H 1.1172 0.2913 0.8265 0.094 Uiso 1 1 calc R . . . .
C3 C 0.9169(3) 0.28468(8) 0.7647(2) 0.0811(9) Uani 1 1 d . . . . .
H3 H 0.9262 0.2620 0.7442 0.097 Uiso 1 1 calc R . . . .
C4 C 0.7887(3) 0.30061(8) 0.7452(2) 0.0767(9) Uani 1 1 d . . . . .
H4 H 0.7135 0.2884 0.7119 0.092 Uiso 1 1 calc R . . . .
C5 C 0.7707(3) 0.33390(7) 0.7737(2) 0.0632(7) Uani 1 1 d . . . . .
H5 H 0.6844 0.3444 0.7595 0.076 Uiso 1 1 calc R . . . .
C6 C 0.8840(2) 0.35186(6) 0.82466(19) 0.0540(6) Uani 1 1 d . . . . .
C7 C 0.9021(2) 0.38550(6) 0.86666(19) 0.0546(6) Uani 1 1 d . . . . .
C8 C 1.0377(2) 0.38824(7) 0.9102(2) 0.0621(7) Uani 1 1 d . . . . .
C9 C 1.1138(3) 0.41620(8) 0.9671(2) 0.0737(8) Uani 1 1 d . . . . .
C10 C 1.0853(3) 0.45037(8) 0.9446(3) 0.0861(10) Uani 1 1 d . . . . .
H10 H 1.0154 0.4560 0.8934 0.103 Uiso 1 1 calc R . . . .
C11 C 1.1602(4) 0.47670(10) 0.9979(4) 0.1112(14) Uani 1 1 d . . . . .
H11 H 1.1407 0.4998 0.9820 0.133 Uiso 1 1 calc R . . . .
C12 C 1.2607(5) 0.46860(15) 1.0725(4) 0.1335(18) Uani 1 1 d . . . . .
H12 H 1.3112 0.4862 1.1075 0.160 Uiso 1 1 calc R . . . .
C13 C 1.2891(4) 0.43528(16) 1.0973(4) 0.1342(18) Uani 1 1 d . . . . .
H13 H 1.3577 0.4301 1.1499 0.161 Uiso 1 1 calc R . . . .
C14 C 1.2158(3) 0.40852(11) 1.0443(3) 0.1022(12) Uani 1 1 d . . . . .
H14 H 1.2360 0.3855 1.0612 0.123 Uiso 1 1 calc R . . . .
C15 C 0.7895(2) 0.41076(6) 0.86618(19) 0.0515(6) Uani 1 1 d . . . . .
C16 C 0.7248(2) 0.41918(6) 0.94013(19) 0.0516(6) Uani 1 1 d . . . . .
C17 C 0.7352(2) 0.40842(6) 1.0401(2) 0.0554(6) Uani 1 1 d . . . . .
C18 C 0.6563(3) 0.42407(10) 1.0994(2) 0.0932(10) Uani 1 1 d . . . . .
H18 H 0.5993 0.4426 1.0762 0.112 Uiso 1 1 calc R . . . .
C19 C 0.6605(4) 0.41267(12) 1.1928(3) 0.1153(14) Uani 1 1 d . . . . .
H19 H 0.6075 0.4238 1.2319 0.138 Uiso 1 1 calc R . . . .
C20 C 0.7417(4) 0.38515(10) 1.2281(3) 0.0957(11) Uani 1 1 d . . . . .
H20 H 0.7411 0.3767 1.2898 0.115 Uiso 1 1 calc R . . . .
C21 C 0.8232(4) 0.37038(9) 1.1713(2) 0.0870(10) Uani 1 1 d . . . . .
H21 H 0.8820 0.3523 1.1956 0.104 Uiso 1 1 calc R . . . .
C22 C 0.8204(3) 0.38162(8) 1.0783(2) 0.0750(8) Uani 1 1 d . . . . .
H22 H 0.8769 0.3710 1.0407 0.090 Uiso 1 1 calc R . . . .
C23 C 0.7180(2) 0.42838(6) 0.78179(19) 0.0522(6) Uani 1 1 d . . . . .
C24 C 0.7502(3) 0.42519(6) 0.6838(2) 0.0611(7) Uani 1 1 d . . . . .
C25 C 0.8839(3) 0.42944(8) 0.6674(2) 0.0813(9) Uani 1 1 d . . . . .
H25 H 0.9546 0.4342 0.7190 0.098 Uiso 1 1 calc R . . . .
C26 C 0.9135(5) 0.42679(10) 0.5767(3) 0.1065(13) Uani 1 1 d . . . . .
H26 H 1.0039 0.4300 0.5674 0.128 Uiso 1 1 calc R . . . .
C27 C 0.8138(7) 0.41957(10) 0.5007(4) 0.1217(17) Uani 1 1 d . . . . .
H27 H 0.8352 0.4180 0.4392 0.146 Uiso 1 1 calc R . . . .
C28 C 0.6802(6) 0.41445(10) 0.5143(3) 0.1135(14) Uani 1 1 d . . . . .
H28 H 0.6113 0.4093 0.4619 0.136 Uiso 1 1 calc R . . . .
C29 C 0.6478(4) 0.41696(8) 0.6053(2) 0.0824(9) Uani 1 1 d . . . . .
H29 H 0.5576 0.4131 0.6141 0.099 Uiso 1 1 calc R . . . .
C30 C 0.6153(2) 0.44703(6) 0.8109(2) 0.0534(6) Uani 1 1 d . . . . .
C31 C 0.5037(2) 0.46915(6) 0.7639(2) 0.0567(6) Uani 1 1 d . . . . .
C32 C 0.3815(3) 0.47190(8) 0.7985(2) 0.0757(9) Uani 1 1 d . . . . .
H32 H 0.3721 0.4605 0.8551 0.091 Uiso 1 1 calc R . . . .
C33 C 0.2734(3) 0.49133(10) 0.7500(3) 0.0953(11) Uani 1 1 d . . . . .
H33 H 0.1908 0.4925 0.7730 0.114 Uiso 1 1 calc R . . . .
C34 C 0.2872(4) 0.50886(10) 0.6682(3) 0.0983(11) Uani 1 1 d . . . . .
H34 H 0.2139 0.5220 0.6359 0.118 Uiso 1 1 calc R . . . .
C35 C 0.4074(3) 0.50726(8) 0.6340(3) 0.0880(10) Uani 1 1 d . . . . .
H35 H 0.4167 0.5193 0.5785 0.106 Uiso 1 1 calc R . . . .
C36 C 0.5161(3) 0.48764(8) 0.6819(2) 0.0729(8) Uani 1 1 d . . . . .
H36 H 0.5987 0.4869 0.6587 0.087 Uiso 1 1 calc R . . . .

loop_
_atom_site_aniso_label
_atom_site_aniso_U_11
_atom_site_aniso_U_22
_atom_site_aniso_U_33
_atom_site_aniso_U_23
_atom_site_aniso_U_13
_atom_site_aniso_U_12
O1 0.0679(10) 0.0511(10) 0.0547(12) 0.0002(8) 0.0055(9) -0.0120(8)
N1 0.0704(13) 0.0587(14) 0.0566(15) -0.0096(11) 0.0046(11) 0.0024(10)
C37 0.0713(16) 0.0592(16) 0.0557(18) -0.0006(13) 0.0153(14) 0.0137(13)
C38 0.093(2) 0.082(2) 0.063(2) -0.0084(16) 0.0181(17) 0.0177(16)
C39 0.102(2) 0.097(3) 0.067(2) -0.0013(19) 0.030(2) 0.024(2)
C40 0.0824(19) 0.097(2) 0.077(2) 0.0054(19) 0.0308(18) 0.0163(18)
C41 0.0715(16) 0.0703(18) 0.068(2) -0.0004(15) 0.0156(15) 0.0056(13)
C42 0.0647(15) 0.0542(15) 0.0540(17) 0.0033(13) 0.0103(13) 0.0108(12)
C43 0.0595(14) 0.0490(14) 0.0487(16) -0.0023(12) 0.0044(12) 0.0025(11)
C44 0.0643(14) 0.0457(14) 0.0506(16) -0.0006(12) 0.0070(12) 0.0048(11)
C45 0.0618(14) 0.0518(15) 0.0583(18) 0.0007(13) 0.0095(13) 0.0002(11)
C46 0.094(2) 0.082(2) 0.097(3) -0.031(2) 0.031(2) -0.0274(18)
C47 0.110(3) 0.114(3) 0.130(4) -0.041(3) 0.054(3) -0.055(2)
C48 0.091(2) 0.099(3) 0.100(3) -0.016(2) 0.042(2) -0.0277(19)
C49 0.0848(19) 0.075(2) 0.078(2) -0.0094(17) 0.0280(17) -0.0045(16)
C50 0.0735(16) 0.0603(17) 0.072(2) -0.0097(14) 0.0223(15) -0.0072(13)
C51 0.0559(13) 0.0521(14) 0.0484(16) 0.0018(12) 0.0082(11) -0.0018(11)
C52 0.0597(14) 0.0561(16) 0.0500(17) 0.0014(13) 0.0086(12) -0.0074(11)
C53 0.0613(14) 0.0502(15) 0.0644(19) 0.0053(13) 0.0154(13) -0.0023(11)
C54 0.0830(18) 0.0532(17) 0.078(2) -0.0002(15) 0.0156(16) -0.0099(13)
C55 0.096(2) 0.0524(18) 0.096(3) 0.0043(17) 0.019(2) -0.0060(15)
C56 0.089(2) 0.060(2) 0.098(3) 0.0158(18) 0.011(2) 0.0055(15)
C57 0.122(3) 0.069(2) 0.087(3) 0.015(2) -0.006(2) 0.0084(19)
C58 0.113(2) 0.0580(19) 0.076(2) 0.0050(17) -0.0059(19) 0.0053(16)
C59 0.0510(12) 0.0492(14) 0.0499(16) 0.0009(12) 0.0079(11) -0.0031(10)
C60 0.0514(12) 0.0520(14) 0.0505(16) -0.0001(12) 0.0052(11) -0.0024(10)
C61 0.0658(15) 0.0627(18) 0.071(2) 0.0003(15) 0.0184(14) 0.0007(12)
C62 0.0883(19) 0.0612(19) 0.079(2) -0.0089(16) 0.0051(17) 0.0143(15)
C63 0.090(2) 0.0524(17) 0.080(2) 0.0052(16) -0.0064(18) -0.0081(15)
C64 0.089(2) 0.068(2) 0.080(2) 0.0070(17) 0.0183(17) -0.0184(16)
C65 0.0737(16) 0.0583(17) 0.0678(19) 0.0025(14) 0.0236(14) -0.0050(13)
C66 0.0577(13) 0.0495(14) 0.0569(17) 0.0059(13) 0.0094(12) -0.0058(11)
C67 0.0544(13) 0.0606(16) 0.0533(17) 0.0013(13) 0.0050(12) -0.0115(11)
C68 0.0696(15) 0.0632(17) 0.0548(19) -0.0011(14) 0.0072(13) -0.0141(13)
C69 0.0734(17) 0.089(2) 0.057(2) -0.0117(17) 0.0143(15) -0.0251(15)
C70 0.0702(17) 0.105(3) 0.056(2) 0.007(2) 0.0032(15) -0.0245(17)
C71 0.0729(18) 0.089(2) 0.069(2) 0.0168(19) -0.0060(16) -0.0127(16)
C72 0.0721(17) 0.0665(18) 0.064(2) 0.0059(15) -0.0004(15) -0.0104(13)
O2 0.0500(9) 0.0515(10) 0.0635(12) 0.0014(8) 0.0089(8) 0.0070(7)
N2 0.0477(11) 0.0639(15) 0.104(2) 0.0016(13) 0.0116(12) 0.0114(10)
C1 0.0566(14) 0.0536(15) 0.076(2) 0.0061(14) 0.0231(14) 0.0050(12)
C2 0.0798(18) 0.0651(19) 0.096(3) -0.0007(17) 0.0344(18) 0.0198(15)
C3 0.103(2) 0.0584(18) 0.091(2) -0.0126(17) 0.041(2) 0.0028(17)
C4 0.087(2) 0.0668(19) 0.079(2) -0.0128(16) 0.0238(17) -0.0092(15)
C5 0.0634(15) 0.0650(18) 0.0629(19) 0.0011(14) 0.0164(14) -0.0009(13)
C6 0.0545(13) 0.0499(15) 0.0615(17) 0.0050(12) 0.0207(12) 0.0027(11)
C7 0.0467(12) 0.0516(14) 0.0677(18) 0.0039(12) 0.0161(12) 0.0037(10)
C8 0.0493(13) 0.0567(16) 0.081(2) -0.0012(14) 0.0145(13) 0.0049(11)
C9 0.0521(14) 0.072(2) 0.098(2) -0.0144(18) 0.0144(15) -0.0026(13)
C10 0.0725(18) 0.067(2) 0.120(3) -0.0169(19) 0.0211(18) -0.0134(15)
C11 0.102(3) 0.084(3) 0.156(4) -0.031(3) 0.044(3) -0.028(2)
C12 0.095(3) 0.133(4) 0.173(5) -0.059(4) 0.025(3) -0.037(3)
C13 0.081(2) 0.171(5) 0.134(4) -0.046(4) -0.023(3) -0.006(3)
C14 0.0692(19) 0.112(3) 0.116(3) -0.014(2) -0.009(2) 0.0075(19)
C15 0.0437(11) 0.0452(13) 0.0653(18) 0.0018(12) 0.0086(12) -0.0008(10)
C16 0.0444(12) 0.0424(13) 0.0660(18) 0.0024(12) 0.0047(11) 0.0032(9)
C17 0.0532(13) 0.0502(14) 0.0598(18) -0.0016(13) 0.0025(12) -0.0023(11)
C18 0.099(2) 0.115(3) 0.066(2) 0.011(2) 0.0181(18) 0.042(2)
C19 0.131(3) 0.151(4) 0.067(3) 0.006(2) 0.027(2) 0.048(3)
C20 0.117(3) 0.103(3) 0.062(2) 0.000(2) 0.002(2) 0.003(2)
C21 0.116(3) 0.071(2) 0.070(2) 0.0115(17) 0.004(2) 0.0155(18)
C22 0.0885(19) 0.0613(18) 0.073(2) 0.0054(16) 0.0087(17) 0.0125(15)
C23 0.0494(12) 0.0452(13) 0.0634(18) 0.0021(12) 0.0141(12) -0.0007(10)
C24 0.0687(16) 0.0472(15) 0.070(2) 0.0068(13) 0.0199(15) 0.0082(12)
C25 0.089(2) 0.074(2) 0.091(3) 0.0123(17) 0.0419(18) 0.0037(16)
C26 0.140(3) 0.088(3) 0.111(4) 0.019(3) 0.076(3) 0.013(2)
C27 0.214(5) 0.078(3) 0.092(3) 0.015(2) 0.081(4) 0.043(3)
C28 0.186(4) 0.082(3) 0.072(3) -0.001(2) 0.023(3) 0.035(3)
C29 0.101(2) 0.071(2) 0.075(2) -0.0008(17) 0.0157(19) 0.0131(17)
C30 0.0515(13) 0.0473(14) 0.0610(18) 0.0040(12) 0.0090(12) 0.0005(10)
C31 0.0556(13) 0.0427(13) 0.0704(19) 0.0001(13) 0.0073(13) 0.0051(10)
C32 0.0637(15) 0.075(2) 0.090(2) 0.0177(17) 0.0199(16) 0.0217(14)
C33 0.0706(19) 0.099(3) 0.118(3) 0.021(2) 0.0197(19) 0.0311(17)
C34 0.090(2) 0.092(3) 0.108(3) 0.018(2) 0.003(2) 0.0366(19)
C35 0.101(2) 0.076(2) 0.085(2) 0.0171(18) 0.0095(19) 0.0248(18)
C36 0.0761(17) 0.0603(18) 0.084(2) 0.0095(16) 0.0185(16) 0.0105(14)

_geom_special_details            
;
 All esds (except the esd in the dihedral angle between two l.s. planes)
 are estimated using the full covariance matrix.  The cell esds are taken
 into account individually in the estimation of esds in distances, angles
 and torsion angles; correlations between esds in cell parameters are only
 used when they are defined by crystal symmetry.  An approximate (isotropic)
 treatment of cell esds is used for estimating esds involving l.s. planes.
;
loop_
_geom_bond_atom_site_label_1
_geom_bond_atom_site_label_2
_geom_bond_distance
_geom_bond_site_symmetry_2
_geom_bond_publ_flag
O1 C52 1.380(3) . ?
O1 C66 1.380(3) . ?
N1 H1 0.8600 . ?
N1 C37 1.374(3) . ?
N1 C44 1.388(3) . ?
C37 C38 1.389(4) . ?
C37 C42 1.400(4) . ?
C38 H38 0.9300 . ?
C38 C39 1.365(4) . ?
C39 H39 0.9300 . ?
C39 C40 1.392(5) . ?
C40 H40 0.9300 . ?
C40 C41 1.380(4) . ?
C41 H41 0.9300 . ?
C41 C42 1.399(4) . ?
C42 C43 1.434(3) . ?
C43 C44 1.378(3) . ?
C43 C51 1.474(3) . ?
C44 C45 1.463(3) . ?
C45 C46 1.391(4) . ?
C45 C50 1.376(4) . ?
C46 H46 0.9300 . ?
C46 C47 1.370(4) . ?
C47 H47 0.9300 . ?
C47 C48 1.356(5) . ?
C48 H48 0.9300 . ?
C48 C49 1.362(4) . ?
C49 H49 0.9300 . ?
C49 C50 1.373(4) . ?
C50 H50 0.9300 . ?
C51 C52 1.360(3) . ?
C51 C59 1.426(3) . ?
C52 C53 1.457(3) . ?
C53 C54 1.377(4) . ?
C53 C58 1.386(4) . ?
C54 H54 0.9300 . ?
C54 C55 1.379(4) . ?
C55 H55 0.9300 . ?
C55 C56 1.366(4) . ?
C56 H56 0.9300 . ?
C56 C57 1.359(4) . ?
C57 H57 0.9300 . ?
C57 C58 1.376(4) . ?
C58 H58 0.9300 . ?
C59 C60 1.476(3) . ?
C59 C66 1.363(3) . ?
C60 C61 1.374(3) . ?
C60 C65 1.381(3) . ?
C61 H61 0.9300 . ?
C61 C62 1.374(4) . ?
C62 H62 0.9300 . ?
C62 C63 1.367(4) . ?
C63 H63 0.9300 . ?
C63 C64 1.359(4) . ?
C64 H64 0.9300 . ?
C64 C65 1.366(4) . ?
C65 H65 0.9300 . ?
C66 C67 1.458(4) . ?
C67 C68 1.392(4) . ?
C67 C72 1.389(4) . ?
C68 H68 0.9300 . ?
C68 C69 1.373(4) . ?
C69 H69 0.9300 . ?
C69 C70 1.374(4) . ?
C70 H70 0.9300 . ?
C70 C71 1.362(5) . ?
C71 H71 0.9300 . ?
C71 C72 1.391(4) . ?
C72 H72 0.9300 . ?
O2 C16 1.379(3) . ?
O2 C30 1.377(3) . ?
N2 H2 0.8600 . ?
N2 C1 1.364(3) . ?
N2 C8 1.376(3) . ?
C1 C2 1.378(4) . ?
C1 C6 1.400(3) . ?
C2 H2A 0.9300 . ?
C2 C3 1.378(4) . ?
C3 H3 0.9300 . ?
C3 C4 1.385(4) . ?
C4 H4 0.9300 . ?
C4 C5 1.367(4) . ?
C5 H5 0.9300 . ?
C5 C6 1.397(4) . ?
C6 C7 1.424(3) . ?
C7 C8 1.369(3) . ?
C7 C15 1.474(3) . ?
C8 C9 1.467(4) . ?
C9 C10 1.372(4) . ?
C9 C14 1.375(4) . ?
C10 H10 0.9300 . ?
C10 C11 1.393(5) . ?
C11 H11 0.9300 . ?
C11 C12 1.345(6) . ?
C12 H12 0.9300 . ?
C12 C13 1.348(6) . ?
C13 H13 0.9300 . ?
C13 C14 1.397(5) . ?
C14 H14 0.9300 . ?
C15 C16 1.357(3) . ?
C15 C23 1.440(4) . ?
C16 C17 1.457(4) . ?
C17 C18 1.379(4) . ?
C17 C22 1.378(4) . ?
C18 H18 0.9300 . ?
C18 C19 1.384(5) . ?
C19 H19 0.9300 . ?
C19 C20 1.368(5) . ?
C20 H20 0.9300 . ?
C20 C21 1.358(5) . ?
C21 H21 0.9300 . ?
C21 C22 1.379(4) . ?
C22 H22 0.9300 . ?
C23 C24 1.479(4) . ?
C23 C30 1.364(3) . ?
C24 C25 1.385(4) . ?
C24 C29 1.394(4) . ?
C25 H25 0.9300 . ?
C25 C26 1.368(5) . ?
C26 H26 0.9300 . ?
C26 C27 1.347(6) . ?
C27 H27 0.9300 . ?
C27 C28 1.377(6) . ?
C28 H28 0.9300 . ?
C28 C29 1.382(5) . ?
C29 H29 0.9300 . ?
C30 C31 1.453(3) . ?
C31 C32 1.381(3) . ?
C31 C36 1.384(4) . ?
C32 H32 0.9300 . ?
C32 C33 1.378(4) . ?
C33 H33 0.9300 . ?
C33 C34 1.365(5) . ?
C34 H34 0.9300 . ?
C34 C35 1.358(5) . ?
C35 H35 0.9300 . ?
C35 C36 1.383(4) . ?
C36 H36 0.9300 . ?

loop_
_geom_angle_atom_site_label_1
_geom_angle_atom_site_label_2
_geom_angle_atom_site_label_3
_geom_angle
_geom_angle_site_symmetry_1
_geom_angle_site_symmetry_3
_geom_angle_publ_flag
C66 O1 C52 107.6(2) . . ?
C37 N1 H1 125.0 . . ?
C37 N1 C44 110.0(2) . . ?
C44 N1 H1 125.0 . . ?
N1 C37 C38 131.0(3) . . ?
N1 C37 C42 107.4(2) . . ?
C38 C37 C42 121.6(3) . . ?
C37 C38 H38 121.2 . . ?
C39 C38 C37 117.5(3) . . ?
C39 C38 H38 121.2 . . ?
C38 C39 H39 118.9 . . ?
C38 C39 C40 122.2(3) . . ?
C40 C39 H39 118.9 . . ?
C39 C40 H40 119.8 . . ?
C41 C40 C39 120.5(3) . . ?
C41 C40 H40 119.8 . . ?
C40 C41 H41 120.8 . . ?
C40 C41 C42 118.5(3) . . ?
C42 C41 H41 120.8 . . ?
C37 C42 C43 107.2(2) . . ?
C41 C42 C37 119.7(3) . . ?
C41 C42 C43 133.1(3) . . ?
C42 C43 C51 125.5(2) . . ?
C44 C43 C42 107.5(2) . . ?
C44 C43 C51 126.6(2) . . ?
N1 C44 C45 121.1(2) . . ?
C43 C44 N1 107.8(2) . . ?
C43 C44 C45 131.1(2) . . ?
C46 C45 C44 122.1(2) . . ?
C50 C45 C44 121.6(2) . . ?
C50 C45 C46 116.3(3) . . ?
C45 C46 H46 119.6 . . ?
C47 C46 C45 120.8(3) . . ?
C47 C46 H46 119.6 . . ?
C46 C47 H47 119.1 . . ?
C48 C47 C46 121.8(3) . . ?
C48 C47 H47 119.1 . . ?
C47 C48 H48 120.8 . . ?
C47 C48 C49 118.4(3) . . ?
C49 C48 H48 120.8 . . ?
C48 C49 H49 119.8 . . ?
C48 C49 C50 120.4(3) . . ?
C50 C49 H49 119.8 . . ?
C45 C50 H50 118.9 . . ?
C49 C50 C45 122.3(3) . . ?
C49 C50 H50 118.9 . . ?
C52 C51 C43 129.5(2) . . ?
C52 C51 C59 106.9(2) . . ?
C59 C51 C43 123.6(2) . . ?
O1 C52 C53 115.4(2) . . ?
C51 C52 O1 109.2(2) . . ?
C51 C52 C53 135.1(3) . . ?
C54 C53 C52 121.2(3) . . ?
C54 C53 C58 117.8(3) . . ?
C58 C53 C52 120.9(2) . . ?
C53 C54 H54 119.8 . . ?
C53 C54 C55 120.5(3) . . ?
C55 C54 H54 119.8 . . ?
C54 C55 H55 119.7 . . ?
C56 C55 C54 120.5(3) . . ?
C56 C55 H55 119.7 . . ?
C55 C56 H56 120.0 . . ?
C57 C56 C55 120.0(3) . . ?
C57 C56 H56 120.0 . . ?
C56 C57 H57 120.1 . . ?
C56 C57 C58 119.7(3) . . ?
C58 C57 H57 120.1 . . ?
C53 C58 H58 119.3 . . ?
C57 C58 C53 121.4(3) . . ?
C57 C58 H58 119.3 . . ?
C51 C59 C60 124.4(2) . . ?
C66 C59 C51 107.4(2) . . ?
C66 C59 C60 128.1(2) . . ?
C61 C60 C59 121.7(2) . . ?
C61 C60 C65 118.5(2) . . ?
C65 C60 C59 119.8(2) . . ?
C60 C61 H61 119.9 . . ?
C60 C61 C62 120.3(3) . . ?
C62 C61 H61 119.9 . . ?
C61 C62 H62 119.8 . . ?
C63 C62 C61 120.5(3) . . ?
C63 C62 H62 119.8 . . ?
C62 C63 H63 120.2 . . ?
C64 C63 C62 119.6(3) . . ?
C64 C63 H63 120.2 . . ?
C63 C64 H64 119.8 . . ?
C63 C64 C65 120.4(3) . . ?
C65 C64 H64 119.8 . . ?
C60 C65 H65 119.6 . . ?
C64 C65 C60 120.7(3) . . ?
C64 C65 H65 119.6 . . ?
O1 C66 C67 115.1(2) . . ?
C59 C66 O1 108.8(2) . . ?
C59 C66 C67 136.1(2) . . ?
C68 C67 C66 120.9(2) . . ?
C72 C67 C66 121.3(3) . . ?
C72 C67 C68 117.7(3) . . ?
C67 C68 H68 119.6 . . ?
C69 C68 C67 120.8(3) . . ?
C69 C68 H68 119.6 . . ?
C68 C69 H69 119.5 . . ?
C68 C69 C70 121.0(3) . . ?
C70 C69 H69 119.5 . . ?
C69 C70 H70 120.4 . . ?
C71 C70 C69 119.1(3) . . ?
C71 C70 H70 120.4 . . ?
C70 C71 H71 119.6 . . ?
C70 C71 C72 120.7(3) . . ?
C72 C71 H71 119.6 . . ?
C67 C72 C71 120.6(3) . . ?
C67 C72 H72 119.7 . . ?
C71 C72 H72 119.7 . . ?
C30 O2 C16 107.44(18) . . ?
C1 N2 H2 125.1 . . ?
C1 N2 C8 109.8(2) . . ?
C8 N2 H2 125.1 . . ?
N2 C1 C2 130.6(2) . . ?
N2 C1 C6 107.4(2) . . ?
C2 C1 C6 122.1(3) . . ?
C1 C2 H2A 121.2 . . ?
C3 C2 C1 117.7(3) . . ?
C3 C2 H2A 121.2 . . ?
C2 C3 H3 119.4 . . ?
C2 C3 C4 121.1(3) . . ?
C4 C3 H3 119.4 . . ?
C3 C4 H4 119.3 . . ?
C5 C4 C3 121.3(3) . . ?
C5 C4 H4 119.3 . . ?
C4 C5 H5 120.5 . . ?
C4 C5 C6 118.9(3) . . ?
C6 C5 H5 120.5 . . ?
C1 C6 C7 107.1(2) . . ?
C5 C6 C1 118.9(2) . . ?
C5 C6 C7 134.0(2) . . ?
C6 C7 C15 124.2(2) . . ?
C8 C7 C6 107.2(2) . . ?
C8 C7 C15 128.5(2) . . ?
N2 C8 C9 119.9(2) . . ?
C7 C8 N2 108.5(2) . . ?
C7 C8 C9 131.5(2) . . ?
C10 C9 C8 121.1(3) . . ?
C10 C9 C14 118.6(3) . . ?
C14 C9 C8 120.3(3) . . ?
C9 C10 H10 119.7 . . ?
C9 C10 C11 120.6(4) . . ?
C11 C10 H10 119.7 . . ?
C10 C11 H11 120.1 . . ?
C12 C11 C10 119.8(4) . . ?
C12 C11 H11 120.1 . . ?
C11 C12 H12 119.5 . . ?
C11 C12 C13 120.9(4) . . ?
C13 C12 H12 119.5 . . ?
C12 C13 H13 119.9 . . ?
C12 C13 C14 120.1(4) . . ?
C14 C13 H13 119.9 . . ?
C9 C14 C13 119.9(4) . . ?
C9 C14 H14 120.0 . . ?
C13 C14 H14 120.0 . . ?
C16 C15 C7 127.7(2) . . ?
C16 C15 C23 107.28(19) . . ?
C23 C15 C7 124.8(2) . . ?
O2 C16 C17 114.8(2) . . ?
C15 C16 O2 109.3(2) . . ?
C15 C16 C17 135.8(2) . . ?
C18 C17 C16 121.0(2) . . ?
C22 C17 C16 121.6(2) . . ?
C22 C17 C18 117.4(3) . . ?
C17 C18 H18 119.5 . . ?
C17 C18 C19 121.1(3) . . ?
C19 C18 H18 119.5 . . ?
C18 C19 H19 119.7 . . ?
C20 C19 C18 120.7(3) . . ?
C20 C19 H19 119.7 . . ?
C19 C20 H20 120.7 . . ?
C21 C20 C19 118.5(3) . . ?
C21 C20 H20 120.7 . . ?
C20 C21 H21 119.4 . . ?
C20 C21 C22 121.3(3) . . ?
C22 C21 H21 119.4 . . ?
C17 C22 C21 121.0(3) . . ?
C17 C22 H22 119.5 . . ?
C21 C22 H22 119.5 . . ?
C15 C23 C24 125.4(2) . . ?
C30 C23 C15 106.1(2) . . ?
C30 C23 C24 128.4(2) . . ?
C25 C24 C23 121.0(3) . . ?
C25 C24 C29 117.8(3) . . ?
C29 C24 C23 121.2(2) . . ?
C24 C25 H25 119.5 . . ?
C26 C25 C24 121.1(4) . . ?
C26 C25 H25 119.5 . . ?
C25 C26 H26 119.5 . . ?
C27 C26 C25 121.0(4) . . ?
C27 C26 H26 119.5 . . ?
C26 C27 H27 120.2 . . ?
C26 C27 C28 119.6(4) . . ?
C28 C27 H27 120.2 . . ?
C27 C28 H28 119.8 . . ?
C27 C28 C29 120.4(4) . . ?
C29 C28 H28 119.8 . . ?
C24 C29 H29 120.0 . . ?
C28 C29 C24 120.1(4) . . ?
C28 C29 H29 120.0 . . ?
O2 C30 C31 114.7(2) . . ?
C23 C30 O2 109.8(2) . . ?
C23 C30 C31 135.4(3) . . ?
C32 C31 C30 121.2(2) . . ?
C32 C31 C36 118.1(2) . . ?
C36 C31 C30 120.8(2) . . ?
C31 C32 H32 119.7 . . ?
C33 C32 C31 120.5(3) . . ?
C33 C32 H32 119.7 . . ?
C32 C33 H33 119.8 . . ?
C34 C33 C32 120.3(3) . . ?
C34 C33 H33 119.8 . . ?
C33 C34 H34 119.9 . . ?
C35 C34 C33 120.3(3) . . ?
C35 C34 H34 119.9 . . ?
C34 C35 H35 120.1 . . ?
C34 C35 C36 119.8(3) . . ?
C36 C35 H35 120.1 . . ?
C31 C36 H36 119.5 . . ?
C35 C36 C31 120.9(3) . . ?
C35 C36 H36 119.5 . . ?

_iucr_refine_instructions_details 
;

    pj_csc69_0m_a.res created by SHELXL-2014/7

TITL PJ_CSC69_0m_a.res in P2(1)/n
REM Old TITL PJ_CSC69_0m in P2(1)/n
REM SHELXT solution in P2(1)/n
REM R1 0.239, Rweak 0.060, Alpha 0.063, Orientation as input
REM Formula found by SHELXT: C70 N4 O2
CELL 0.71073 9.8397 38.5609 14.1223 90 100.382 90
ZERR 4 0.0015 0.0063 0.0022 0 0.008 0
LATT 1
SYMM 0.5-X,0.5+Y,0.5-Z
SFAC C H N O
UNIT 288 200 8 8
 
L.S. 10
PLAN  20
TEMP 22.85
BOND $H
LIST 6
fmap 2
acta
REM <olex2.extras>
REM <HklSrc "%.\\PJ_CSC69_0m_a.hkl">
REM </olex2.extras>
 
WGHT    0.149700
EXTI    0.005741
FVAR       0.25111
O1    4    0.292583    0.379985    0.562166    11.00000    0.06788    0.05115 =
         0.05468    0.00024    0.00550   -0.01196
N1    3    0.024249    0.293113    0.241481    11.00000    0.07042    0.05874 =
         0.05662   -0.00961    0.00462    0.00244
AFIX  43
H1    2   -0.043408    0.280487    0.213755    11.00000   -1.20000
AFIX   0
C37   1    0.140162    0.300721    0.203853    11.00000    0.07131    0.05917 =
         0.05567   -0.00063    0.01526    0.01368
C38   1    0.177817    0.291283    0.117217    11.00000    0.09328    0.08164 =
         0.06256   -0.00839    0.01808    0.01770
AFIX  43
H38   2    0.120370    0.277629    0.072632    11.00000   -1.20000
AFIX   0
C39   1    0.302257    0.302792    0.099957    11.00000    0.10180    0.09653 =
         0.06740   -0.00129    0.03046    0.02440
AFIX  43
H39   2    0.329247    0.296828    0.042278    11.00000   -1.20000
AFIX   0
C40   1    0.390142    0.323152    0.165745    11.00000    0.08235    0.09723 =
         0.07651    0.00544    0.03083    0.01632
AFIX  43
H40   2    0.474020    0.330571    0.151343    11.00000   -1.20000
AFIX   0
C41   1    0.353641    0.332404    0.252217    11.00000    0.07154    0.07025 =
         0.06811   -0.00040    0.01562    0.00562
AFIX  43
H41   2    0.412229    0.345905    0.296526    11.00000   -1.20000
AFIX   0
C42   1    0.226534    0.321013    0.271683    11.00000    0.06466    0.05421 =
         0.05395    0.00326    0.01031    0.01080
C43   1    0.157086    0.325895    0.351663    11.00000    0.05954    0.04905 =
         0.04865   -0.00225    0.00443    0.00247
C44   1    0.032339    0.308786    0.330777    11.00000    0.06429    0.04571 =
         0.05058   -0.00061    0.00696    0.00483
C45   1   -0.081802    0.306388    0.384003    11.00000    0.06182    0.05183 =
         0.05830    0.00067    0.00945    0.00022
C46   1   -0.185559    0.281624    0.362240    11.00000    0.09396    0.08199 =
         0.09723   -0.03090    0.03075   -0.02738
AFIX  43
H46   2   -0.181272    0.265448    0.314024    11.00000   -1.20000
AFIX   0
C47   1   -0.293991    0.280774    0.410968    11.00000    0.11046    0.11441 =
         0.13041   -0.04053    0.05432   -0.05466
AFIX  43
H47   2   -0.361991    0.263951    0.395043    11.00000   -1.20000
AFIX   0
C48   1   -0.304798    0.303813    0.481806    11.00000    0.09130    0.09883 =
         0.10005   -0.01566    0.04219   -0.02766
AFIX  43
H48   2   -0.379953    0.303206    0.513370    11.00000   -1.20000
AFIX   0
C49   1   -0.202984    0.327858    0.505619    11.00000    0.08477    0.07510 =
         0.07768   -0.00944    0.02798   -0.00453
AFIX  43
H49   2   -0.206564    0.343315    0.555660    11.00000   -1.20000
AFIX   0
C50   1   -0.095079    0.329412    0.456182    11.00000    0.07354    0.06028 =
         0.07204   -0.00971    0.02228   -0.00716
AFIX  43
H50   2   -0.028679    0.346625    0.472044    11.00000   -1.20000
AFIX   0
C51   1    0.217193    0.342400    0.443898    11.00000    0.05589    0.05210 =
         0.04837    0.00182    0.00818   -0.00176
C52   1    0.235749    0.376625    0.465851    11.00000    0.05969    0.05614 =
         0.05001    0.00143    0.00861   -0.00743
C53   1    0.198573    0.409045    0.414756    11.00000    0.06134    0.05018 =
         0.06445    0.00527    0.01539   -0.00228
C54   1    0.228404    0.440595    0.459398    11.00000    0.08298    0.05317 =
         0.07790   -0.00016    0.01556   -0.00987
AFIX  43
H54   2    0.278396    0.441401    0.521871    11.00000   -1.20000
AFIX   0
C55   1    0.184663    0.471006    0.412115    11.00000    0.09582    0.05240 =
         0.09645    0.00426    0.01891   -0.00603
AFIX  43
H55   2    0.205357    0.492161    0.442981    11.00000   -1.20000
AFIX   0
C56   1    0.111193    0.470304    0.320314    11.00000    0.08912    0.05986 =
         0.09843    0.01585    0.01135    0.00552
AFIX  43
H56   2    0.082005    0.490925    0.288968    11.00000   -1.20000
AFIX   0
C57   1    0.080756    0.439474    0.274792    11.00000    0.12171    0.06946 =
         0.08674    0.01491   -0.00646    0.00845
AFIX  43
H57   2    0.030678    0.438937    0.212321    11.00000   -1.20000
AFIX   0
C58   1    0.124354    0.409052    0.321535    11.00000    0.11339    0.05800 =
         0.07586    0.00497   -0.00592    0.00533
AFIX  43
H58   2    0.103556    0.388047    0.289875    11.00000   -1.20000
AFIX   0
C59   1    0.263339    0.323515    0.530557    11.00000    0.05098    0.04922 =
         0.04986    0.00091    0.00789   -0.00314
C60   1    0.251866    0.285550    0.539872    11.00000    0.05144    0.05198 =
         0.05053   -0.00005    0.00515   -0.00237
C61   1    0.317498    0.263128    0.487370    11.00000    0.06578    0.06272 =
         0.07054    0.00027    0.01838    0.00074
AFIX  43
H61   2    0.371693    0.271824    0.445254    11.00000   -1.20000
AFIX   0
C62   1    0.303434    0.227918    0.496801    11.00000    0.08828    0.06117 =
         0.07855   -0.00886    0.00511    0.01431
AFIX  43
H62   2    0.348520    0.212910    0.461198    11.00000   -1.20000
AFIX   0
C63   1    0.223648    0.214781    0.558139    11.00000    0.08989    0.05239 =
         0.08024    0.00515   -0.00641   -0.00810
AFIX  43
H63   2    0.215538    0.190925    0.565050    11.00000   -1.20000
AFIX   0
C64   1    0.156229    0.236795    0.608974    11.00000    0.08874    0.06762 =
         0.08001    0.00700    0.01832   -0.01835
AFIX  43
H64   2    0.101288    0.227937    0.650386    11.00000   -1.20000
AFIX   0
C65   1    0.168704    0.271863    0.599590    11.00000    0.07368    0.05832 =
         0.06783    0.00249    0.02363   -0.00504
AFIX  43
H65   2    0.120686    0.286677    0.633780    11.00000   -1.20000
AFIX   0
C66   1    0.308037    0.347097    0.601194    11.00000    0.05765    0.04947 =
         0.05695    0.00595    0.00936   -0.00576
C67   1    0.364489    0.345809    0.703960    11.00000    0.05436    0.06063 =
         0.05329    0.00130    0.00496   -0.01149
C68   1    0.370853    0.375496    0.760690    11.00000    0.06964    0.06322 =
         0.05478   -0.00107    0.00724   -0.01415
AFIX  43
H68   2    0.339001    0.396484    0.732688    11.00000   -1.20000
AFIX   0
C69   1    0.423579    0.374155    0.857456    11.00000    0.07342    0.08882 =
         0.05715   -0.01169    0.01432   -0.02513
AFIX  43
H69   2    0.428187    0.394339    0.893944    11.00000   -1.20000
AFIX   0
C70   1    0.469670    0.343461    0.901280    11.00000    0.07024    0.10466 =
         0.05611    0.00724    0.00317   -0.02452
AFIX  43
H70   2    0.504575    0.342768    0.966988    11.00000   -1.20000
AFIX   0
C71   1    0.463552    0.314068    0.847203    11.00000    0.07292    0.08851 =
         0.06902    0.01679   -0.00596   -0.01266
AFIX  43
H71   2    0.494458    0.293190    0.876343    11.00000   -1.20000
AFIX   0
C72   1    0.411594    0.314928    0.748877    11.00000    0.07209    0.06646 =
         0.06382    0.00592   -0.00045   -0.01038
AFIX  43
H72   2    0.408366    0.294648    0.712896    11.00000   -1.20000
AFIX   0
 
O2    4    0.618827    0.442050    0.907884    11.00000    0.05003    0.05150 =
         0.06345    0.00137    0.00886    0.00705
N2    3    1.103068    0.357438    0.897997    11.00000    0.04767    0.06394 =
         0.10355    0.00164    0.01161    0.01144
AFIX  43
H2    2    1.188346    0.352927    0.920574    11.00000   -1.20000
AFIX   0
C1    1    1.012299    0.335143    0.844765    11.00000    0.05664    0.05358 =
         0.07577    0.00615    0.02306    0.00498
C2    1    1.030797    0.301818    0.814174    11.00000    0.07983    0.06506 =
         0.09632   -0.00067    0.03435    0.01977
AFIX  43
H2A   2    1.117172    0.291265    0.826468    11.00000   -1.20000
AFIX   0
C3    1    0.916862    0.284676    0.764738    11.00000    0.10263    0.05835 =
         0.09109   -0.01258    0.04062    0.00280
AFIX  43
H3    2    0.926177    0.262029    0.744181    11.00000   -1.20000
AFIX   0
C4    1    0.788726    0.300608    0.745156    11.00000    0.08736    0.06684 =
         0.07905   -0.01280    0.02375   -0.00922
AFIX  43
H4    2    0.713451    0.288410    0.711913    11.00000   -1.20000
AFIX   0
C5    1    0.770696    0.333900    0.773715    11.00000    0.06343    0.06503 =
         0.06291    0.00108    0.01644   -0.00093
AFIX  43
H5    2    0.684385    0.344425    0.759457    11.00000   -1.20000
AFIX   0
C6    1    0.884004    0.351860    0.824663    11.00000    0.05446    0.04991 =
         0.06152    0.00498    0.02072    0.00275
C7    1    0.902066    0.385500    0.866661    11.00000    0.04668    0.05159 =
         0.06766    0.00391    0.01606    0.00367
C8    1    1.037695    0.388238    0.910153    11.00000    0.04927    0.05667 =
         0.08129   -0.00119    0.01453    0.00490
C9    1    1.113826    0.416196    0.967059    11.00000    0.05209    0.07150 =
         0.09795   -0.01436    0.01437   -0.00258
C10   1    1.085326    0.450366    0.944626    11.00000    0.07252    0.06701 =
         0.12014   -0.01692    0.02111   -0.01342
AFIX  43
H10   2    1.015412    0.455992    0.893365    11.00000   -1.20000
AFIX   0
C11   1    1.160160    0.476703    0.997936    11.00000    0.10179    0.08393 =
         0.15560   -0.03118    0.04403   -0.02795
AFIX  43
H11   2    1.140714    0.499800    0.982013    11.00000   -1.20000
AFIX   0
C12   1    1.260665    0.468604    1.072539    11.00000    0.09477    0.13318 =
         0.17307   -0.05862    0.02544   -0.03650
AFIX  43
H12   2    1.311200    0.486241    1.107486    11.00000   -1.20000
AFIX   0
C13   1    1.289132    0.435278    1.097335    11.00000    0.08143    0.17113 =
         0.13423   -0.04600   -0.02300   -0.00587
AFIX  43
H13   2    1.357698    0.430092    1.149852    11.00000   -1.20000
AFIX   0
C14   1    1.215834    0.408521    1.044294    11.00000    0.06918    0.11180 =
         0.11625   -0.01374   -0.00882    0.00747
AFIX  43
H14   2    1.236016    0.385537    1.061209    11.00000   -1.20000
AFIX   0
C15   1    0.789532    0.410756    0.866180    11.00000    0.04366    0.04520 =
         0.06528    0.00181    0.00864   -0.00075
C16   1    0.724816    0.419176    0.940128    11.00000    0.04440    0.04238 =
         0.06603    0.00245    0.00474    0.00323
C17   1    0.735245    0.408424    1.040096    11.00000    0.05324    0.05021 =
         0.05979   -0.00161    0.00247   -0.00232
C18   1    0.656268    0.424070    1.099355    11.00000    0.09931    0.11534 =
         0.06619    0.01067    0.01815    0.04202
AFIX  43
H18   2    0.599279    0.442580    1.076170    11.00000   -1.20000
AFIX   0
C19   1    0.660471    0.412666    1.192764    11.00000    0.13132    0.15102 =
         0.06692    0.00567    0.02694    0.04832
AFIX  43
H19   2    0.607546    0.423827    1.231859    11.00000   -1.20000
AFIX   0
C20   1    0.741683    0.385146    1.228143    11.00000    0.11671    0.10303 =
         0.06209    0.00041    0.00222    0.00317
AFIX  43
H20   2    0.741110    0.376732    1.289786    11.00000   -1.20000
AFIX   0
C21   1    0.823173    0.370377    1.171290    11.00000    0.11567    0.07095 =
         0.06968    0.01148    0.00394    0.01555
AFIX  43
H21   2    0.881970    0.352332    1.195560    11.00000   -1.20000
AFIX   0
C22   1    0.820435    0.381618    1.078250    11.00000    0.08845    0.06127 =
         0.07323    0.00537    0.00867    0.01250
AFIX  43
H22   2    0.876902    0.370951    1.040724    11.00000   -1.20000
AFIX   0
C23   1    0.718048    0.428379    0.781787    11.00000    0.04945    0.04524 =
         0.06344    0.00209    0.01407   -0.00073
C24   1    0.750215    0.425189    0.683801    11.00000    0.06870    0.04721 =
         0.07018    0.00680    0.01994    0.00818
C25   1    0.883869    0.429442    0.667450    11.00000    0.08907    0.07354 =
         0.09098    0.01235    0.04188    0.00372
AFIX  43
H25   2    0.954600    0.434178    0.718987    11.00000   -1.20000
AFIX   0
C26   1    0.913515    0.426787    0.576710    11.00000    0.14039    0.08771 =
         0.11123    0.01909    0.07611    0.01335
AFIX  43
H26   2    1.003855    0.430019    0.567428    11.00000   -1.20000
AFIX   0
C27   1    0.813846    0.419566    0.500651    11.00000    0.21419    0.07849 =
         0.09233    0.01504    0.08080    0.04345
AFIX  43
H27   2    0.835157    0.418040    0.439248    11.00000   -1.20000
AFIX   0
C28   1    0.680201    0.414452    0.514273    11.00000    0.18554    0.08228 =
         0.07233   -0.00149    0.02267    0.03497
AFIX  43
H28   2    0.611336    0.409282    0.461924    11.00000   -1.20000
AFIX   0
C29   1    0.647794    0.416956    0.605258    11.00000    0.10126    0.07130 =
         0.07462   -0.00084    0.01569    0.01307
AFIX  43
H29   2    0.557593    0.413147    0.614105    11.00000   -1.20000
AFIX   0
C30   1    0.615257    0.447026    0.810921    11.00000    0.05145    0.04735 =
         0.06104    0.00399    0.00896    0.00049
C31   1    0.503656    0.469147    0.763888    11.00000    0.05557    0.04275 =
         0.07035    0.00014    0.00735    0.00506
C32   1    0.381495    0.471900    0.798528    11.00000    0.06371    0.07546 =
         0.09023    0.01770    0.01985    0.02167
AFIX  43
H32   2    0.372072    0.460544    0.855082    11.00000   -1.20000
AFIX   0
C33   1    0.273449    0.491332    0.749987    11.00000    0.07063    0.09854 =
         0.11777    0.02127    0.01968    0.03106
AFIX  43
H33   2    0.190781    0.492510    0.773019    11.00000   -1.20000
AFIX   0
C34   1    0.287177    0.508864    0.668248    11.00000    0.09019    0.09181 =
         0.10762    0.01843    0.00334    0.03664
AFIX  43
H34   2    0.213888    0.521959    0.635906    11.00000   -1.20000
AFIX   0
C35   1    0.407430    0.507259    0.633978    11.00000    0.10057    0.07591 =
         0.08486    0.01708    0.00954    0.02479
AFIX  43
H35   2    0.416680    0.519317    0.578461    11.00000   -1.20000
AFIX   0
C36   1    0.516076    0.487640    0.681888    11.00000    0.07612    0.06026 =
         0.08374    0.00954    0.01848    0.01053
AFIX  43
H36   2    0.598671    0.486861    0.658675    11.00000   -1.20000
AFIX   0
HKLF 4
 
REM  PJ_CSC69_0m_a.res in P2(1)/n
REM R1 =  0.0728 for    5938 Fo > 4sig(Fo)  and  0.1486 for all   12254 data
REM    686 parameters refined using      0 restraints
 
END  
     
WGHT      0.1480      0.0000 

REM Highest difference peak  0.263,  deepest hole -0.262,  1-sigma level  0.069
Q1    1   0.2534  0.3068  0.5361  11.00000  0.05    0.26
Q2    1   0.1883  0.4533  0.3113  11.00000  0.05    0.25
Q3    1   0.1819  0.2061  0.3873  11.00000  0.05    0.25
Q4    1   0.1062  0.4406  0.4216  11.00000  0.05    0.25
Q5    1   0.2446  0.4491  0.4015  11.00000  0.05    0.24
Q6    1   1.2432  0.4543  1.1451  11.00000  0.05    0.24
Q7    1   1.2486  0.4534  0.9636  11.00000  0.05    0.24
Q8    1   0.2768  0.3498  0.6586  11.00000  0.05    0.24
Q9    1   0.7585  0.4490  0.6861  11.00000  0.05    0.23
Q10   1   0.7080  0.3928  0.5211  11.00000  0.05    0.23
Q11   1   0.1843  0.4478  0.4252  11.00000  0.05    0.23
Q12   1   0.7639  0.4372  0.8659  11.00000  0.05    0.23
Q13   1   0.6567  0.4237  0.8164  11.00000  0.05    0.23
Q14   1   0.7397  0.4545  0.7841  11.00000  0.05    0.23
Q15   1   0.6696  0.4283  0.9145  11.00000  0.05    0.23
Q16   1   0.3134  0.3664  0.7211  11.00000  0.05    0.23
Q17   1   0.2981  0.3227  0.1153  11.00000  0.05    0.23
Q18   1   0.7772  0.4272  0.6440  11.00000  0.05    0.22
Q19   1   0.7922  0.4494  0.5999  11.00000  0.05    0.22
Q20   1   0.2429  0.3770  0.6118  11.00000  0.05    0.22

  REM The information below was added by Olex2.
  REM
  REM R1 = 0.0728 for 5938 Fo > 4sig(Fo) and 0.1486 for all 77518 data
  REM n/a parameters refined using n/a restraints
  REM Highest difference peak 0.26, deepest hole -0.26
  REM Mean Shift 0, Max Shift 0.000.

  REM +++ Tabular Listing of Refinement Information +++
  REM R1_all = 0.1486
  REM R1_gt = 0.0728
  REM wR_ref = 0.2574
  REM GOOF = 0.980
  REM Shift_max = 0.000
  REM Shift_mean = 0
  REM Reflections_all = 77518
  REM Reflections_gt = 5938
  REM Parameters = n/a
  REM Hole = -0.26
  REM Peak = 0.26
  REM Flack = n/a

  
;
_olex2_submission_special_instructions 'No special instructions were received'
####################################################################### 
# 
# This file contains crystal structure data downloaded from the 
# Cambridge Structural Database (CSD) hosted by the Cambridge 
# Crystallographic Data Centre (CCDC).
# 
# Full information about CCDC data access policies and citation 
# guidelines are available at http://www.ccdc.cam.ac.uk/access/V1 
# 
# Audit and citation data items may have been added by the CCDC. 
# Please retain this information to preserve the provenance of 
# this file and to allow appropriate attribution of the data. 
# 
#######################################################################

data_a086-176_a
_database_code_depnum_ccdc_archive 'CCDC 1852314'
loop_
_audit_author_name
_audit_author_address
'Prof. Parasuraman Jaisankar'
;CSIR-Indian Institute of Chemical Biology
India
;
_audit_update_record             
;
2018-06-28 deposited with the CCDC.	2019-07-16 downloaded from the CCDC.
;
_audit_creation_date             2017-04-01
_audit_creation_method           
;
Olex2 1.2
(compiled 2016.09.09 svn.r3337 for OlexSys, GUI svn.r5324)
;
_shelx_SHELXL_version_number     2014/7
_chemical_name_common            ?
_chemical_name_systematic        ?
_chemical_formula_moiety         'C36 H24 N2 O3'
_chemical_formula_sum            'C36 H24 N2 O3'
_chemical_formula_weight         532.57
_chemical_melting_point          ?
loop_
_atom_type_symbol
_atom_type_description
_atom_type_scat_dispersion_real
_atom_type_scat_dispersion_imag
_atom_type_scat_source
C C 0.0033 0.0016 'International Tables Vol C Tables 4.2.6.8 and 6.1.1.4'
H H 0.0000 0.0000 'International Tables Vol C Tables 4.2.6.8 and 6.1.1.4'
N N 0.0061 0.0033 'International Tables Vol C Tables 4.2.6.8 and 6.1.1.4'
O O 0.0106 0.0060 'International Tables Vol C Tables 4.2.6.8 and 6.1.1.4'

_shelx_space_group_comment       
;
The symmetry employed for this shelxl refinement is uniquely defined
by the following loop, which should always be used as a source of
symmetry information in preference to the above space-group names.
They are only intended as comments.
;
_space_group_crystal_system      monoclinic
_space_group_IT_number           14
_space_group_name_H-M_alt        'P 1 21/c 1'
_space_group_name_Hall           '-P 2ybc'
loop_
_space_group_symop_operation_xyz
'x, y, z'
'-x, y+1/2, -z+1/2'
'-x, -y, -z'
'x, -y-1/2, z-1/2'

_cell_length_a                   24.204(3)
_cell_length_b                   12.6309(13)
_cell_length_c                   18.083(2)
_cell_angle_alpha                90
_cell_angle_beta                 90.124(7)
_cell_angle_gamma                90
_cell_volume                     5528.3(10)
_cell_formula_units_Z            8
_cell_measurement_reflns_used    8605
_cell_measurement_temperature    296(2)
_cell_measurement_theta_max      26.27
_cell_measurement_theta_min      2.33
_shelx_estimated_absorpt_T_max   ?
_shelx_estimated_absorpt_T_min   ?
_exptl_absorpt_coefficient_mu    0.082
_exptl_absorpt_correction_T_max  0.7456
_exptl_absorpt_correction_T_min  0.6692
_exptl_absorpt_correction_type   multi-scan
_exptl_absorpt_process_details   
'SADABS-2014/5 (Bruker,2014/5) was used for absorption correction. wR2(int) was 0.1337 before and 0.0682 after correction. The Ratio of minimum to maximum transmission is 0.8975. The \l/2 correction factor is 0.00150.'
_exptl_absorpt_special_details   ?
_exptl_crystal_colour            'clear yellowish colourless'
_exptl_crystal_colour_lustre     clear
_exptl_crystal_colour_modifier   yellowish
_exptl_crystal_colour_primary    colourless
_exptl_crystal_density_diffrn    1.280
_exptl_crystal_density_meas      ?
_exptl_crystal_density_method    ?
_exptl_crystal_description       needle
_exptl_crystal_F_000             2224
_exptl_crystal_size_max          0.2
_exptl_crystal_size_mid          0.05
_exptl_crystal_size_min          0.05
_exptl_transmission_factor_max   ?
_exptl_transmission_factor_min   ?
_diffrn_reflns_av_R_equivalents  0.1316
_diffrn_reflns_av_unetI/netI     0.0806
_diffrn_reflns_Laue_measured_fraction_full 0.991
_diffrn_reflns_Laue_measured_fraction_max 0.991
_diffrn_reflns_limit_h_max       28
_diffrn_reflns_limit_h_min       -28
_diffrn_reflns_limit_k_max       15
_diffrn_reflns_limit_k_min       -14
_diffrn_reflns_limit_l_max       21
_diffrn_reflns_limit_l_min       -21
_diffrn_reflns_number            119377
_diffrn_reflns_point_group_measured_fraction_full 0.991
_diffrn_reflns_point_group_measured_fraction_max 0.991
_diffrn_reflns_theta_full        24.997
_diffrn_reflns_theta_max         24.997
_diffrn_reflns_theta_min         0.841
_diffrn_ambient_temperature      296.15
_diffrn_detector_area_resol_mean ?
_diffrn_measured_fraction_theta_full 0.991
_diffrn_measured_fraction_theta_max 0.991
_diffrn_measurement_device_type  'Bruker APEX-II CCD'
_diffrn_measurement_method       '\f and \w scans'
_diffrn_radiation_type           MoK\a
_diffrn_radiation_wavelength     0.71073
_diffrn_source                   ?
_diffrn_standards_number         0
_reflns_Friedel_coverage         0.000
_reflns_Friedel_fraction_full    .
_reflns_Friedel_fraction_max     .
_reflns_number_gt                5127
_reflns_number_total             9638
_reflns_special_details          
;
 Reflections were merged by SHELXL according to the crystal
 class for the calculation of statistics and refinement.
 
 _reflns_Friedel_fraction is defined as the number of unique
 Friedel pairs measured divided by the number that would be
 possible theoretically, ignoring centric projections and
 systematic absences.
;
_reflns_threshold_expression     'I > 2\s(I)'
_computing_cell_refinement       'SAINT v8.34A (Bruker, 2013)'
_computing_data_collection       ?
_computing_data_reduction        'SAINT v8.34A (Bruker, 2013)'
_computing_molecular_graphics    'Olex2 (Dolomanov et al., 2009)'
_computing_publication_material  'Olex2 (Dolomanov et al., 2009)'
_computing_structure_refinement  'ShelXL (Sheldrick, 2015)'
_computing_structure_solution    'ShelXT (Sheldrick, 2015)'
_refine_diff_density_max         0.237
_refine_diff_density_min         -0.236
_refine_diff_density_rms         0.059
_refine_ls_extinction_coef       0.0037(4)
_refine_ls_extinction_expression Fc^*^=kFc[1+0.001xFc^2^\l^3^/sin(2\q)]^-1/4^
_refine_ls_extinction_method     'SHELXL-2014/7 (Sheldrick 2014'
_refine_ls_goodness_of_fit_ref   1.018
_refine_ls_hydrogen_treatment    constr
_refine_ls_matrix_type           full
_refine_ls_number_parameters     740
_refine_ls_number_reflns         9638
_refine_ls_number_restraints     0
_refine_ls_R_factor_all          0.1247
_refine_ls_R_factor_gt           0.0536
_refine_ls_restrained_S_all      1.018
_refine_ls_shift/su_max          0.000
_refine_ls_shift/su_mean         0.000
_refine_ls_structure_factor_coef Fsqd
_refine_ls_weighting_details     
'w=1/[\s^2^(Fo^2^)+(0.0663P)^2^+0.6518P] where P=(Fo^2^+2Fc^2^)/3'
_refine_ls_weighting_scheme      calc
_refine_ls_wR_factor_gt          0.1182
_refine_ls_wR_factor_ref         0.1562
_refine_special_details          ?
_olex2_refinement_description    
;
1. Fixed Uiso
 At 1.2 times of:
  All C(H) groups, All N(H) groups
2.a Aromatic/amide H refined with riding coordinates:
 N3(H3), C38(H38), C39(H39), C40(H40), C41(H41), C46(H46), C47(H47), C48(H48),
 C49(H49), C50(H50), C54(H54), C55(H55), C56(H56), C58(H58), C61(H61), C62(H62),
  C63(H63), C64(H64), C65(H65), C68(H68), C69(H69), C70(H70), C71(H71),
 C72(H72), N1(H1), C2(H2), C3(H3A), C4(H4), C5(H5), C10(H10), C11(H11),
 C12(H12), C13(H13), C14(H14), C18(H18), C19(H19), C20(H20), C21(H21), C22(H22),
  C25(H25), C26(H26), C27(H27), C28(H28), C29(H29), C32(H32), C33(H33),
 C34(H34), C36(H36)
;
_atom_sites_solution_hydrogens   geom
_atom_sites_solution_primary     dual
_atom_sites_solution_secondary   ?
loop_
_atom_site_label
_atom_site_type_symbol
_atom_site_fract_x
_atom_site_fract_y
_atom_site_fract_z
_atom_site_U_iso_or_equiv
_atom_site_adp_type
_atom_site_occupancy
_atom_site_site_symmetry_order
_atom_site_calc_flag
_atom_site_refinement_flags_posn
_atom_site_refinement_flags_adp
_atom_site_refinement_flags_occupancy
_atom_site_disorder_assembly
_atom_site_disorder_group
O1 O 0.78351(6) 0.65029(13) 0.28053(9) 0.0456(5) Uani 1 1 d . . . . .
O2 O 0.54804(9) 0.8406(2) 0.20352(13) 0.0911(8) Uani 1 1 d . . . . .
O3 O 0.57100(9) 0.9932(2) 0.15961(14) 0.0886(8) Uani 1 1 d . . . . .
N3 N 0.55200(9) 0.53853(19) 0.34004(12) 0.0558(6) Uani 1 1 d . . . . .
H3 H 0.5210 0.5100 0.3278 0.067 Uiso 1 1 calc R . . . .
N4 N 0.58270(11) 0.9061(3) 0.18386(14) 0.0660(7) Uani 1 1 d . . . . .
C37 C 0.56110(11) 0.5984(2) 0.40280(15) 0.0512(7) Uani 1 1 d . . . . .
C38 C 0.52480(13) 0.6288(3) 0.45807(17) 0.0652(8) Uani 1 1 d . . . . .
H38 H 0.4879 0.6086 0.4571 0.078 Uiso 1 1 calc R . . . .
C39 C 0.54573(16) 0.6902(3) 0.51437(18) 0.0768(10) Uani 1 1 d . . . . .
H39 H 0.5224 0.7129 0.5520 0.092 Uiso 1 1 calc R . . . .
C40 C 0.60162(16) 0.7192(3) 0.51599(17) 0.0741(10) Uani 1 1 d . . . . .
H40 H 0.6148 0.7603 0.5549 0.089 Uiso 1 1 calc R . . . .
C41 C 0.63747(13) 0.6878(2) 0.46097(16) 0.0583(8) Uani 1 1 d . . . . .
H41 H 0.6746 0.7066 0.4627 0.070 Uiso 1 1 calc R . . . .
C42 C 0.61686(11) 0.6275(2) 0.40279(15) 0.0483(7) Uani 1 1 d . . . . .
C43 C 0.64146(10) 0.5850(2) 0.33645(14) 0.0457(7) Uani 1 1 d . . . . .
C44 C 0.60058(10) 0.5317(2) 0.29983(15) 0.0476(7) Uani 1 1 d . . . . .
C45 C 0.60043(10) 0.4714(2) 0.23000(15) 0.0495(7) Uani 1 1 d . . . . .
C46 C 0.57630(12) 0.3716(3) 0.22715(18) 0.0658(8) Uani 1 1 d . . . . .
H46 H 0.5618 0.3418 0.2699 0.079 Uiso 1 1 calc R . . . .
C47 C 0.57362(15) 0.3165(3) 0.1613(2) 0.0834(11) Uani 1 1 d . . . . .
H47 H 0.5580 0.2492 0.1603 0.100 Uiso 1 1 calc R . . . .
C48 C 0.59371(15) 0.3601(4) 0.0977(2) 0.0896(12) Uani 1 1 d . . . . .
H48 H 0.5911 0.3232 0.0533 0.108 Uiso 1 1 calc R . . . .
C49 C 0.61769(13) 0.4581(4) 0.09932(19) 0.0820(11) Uani 1 1 d . . . . .
H49 H 0.6317 0.4875 0.0561 0.098 Uiso 1 1 calc R . . . .
C50 C 0.62126(12) 0.5139(3) 0.16508(17) 0.0661(9) Uani 1 1 d . . . . .
H50 H 0.6378 0.5803 0.1657 0.079 Uiso 1 1 calc R . . . .
C51 C 0.70082(10) 0.5927(2) 0.31912(14) 0.0429(6) Uani 1 1 d . . . . .
C52 C 0.72738(10) 0.6653(2) 0.27629(13) 0.0425(7) Uani 1 1 d . . . . .
C53 C 0.71060(10) 0.7574(2) 0.23325(13) 0.0422(6) Uani 1 1 d . . . . .
C54 C 0.74996(11) 0.8221(2) 0.19939(14) 0.0497(7) Uani 1 1 d . . . . .
H54 H 0.7872 0.8047 0.2031 0.060 Uiso 1 1 calc R . . . .
C55 C 0.73455(11) 0.9109(2) 0.16083(16) 0.0593(8) Uani 1 1 d . . . . .
H55 H 0.7615 0.9521 0.1381 0.071 Uiso 1 1 calc R . . . .
C56 C 0.67973(12) 0.9401(2) 0.15530(15) 0.0571(8) Uani 1 1 d . . . . .
H56 H 0.6692 1.0006 0.1296 0.069 Uiso 1 1 calc R . . . .
C57 C 0.64146(10) 0.8766(2) 0.18901(14) 0.0466(7) Uani 1 1 d . . . . .
C58 C 0.65508(10) 0.7863(2) 0.22731(14) 0.0481(7) Uani 1 1 d . . . . .
H58 H 0.6277 0.7450 0.2490 0.058 Uiso 1 1 calc R . . . .
C59 C 0.79325(10) 0.5679(2) 0.32886(14) 0.0426(6) Uani 1 1 d . . . . .
C60 C 0.85176(10) 0.5462(2) 0.34180(14) 0.0437(7) Uani 1 1 d . . . . .
C61 C 0.89121(11) 0.6211(2) 0.32274(16) 0.0573(8) Uani 1 1 d . . . . .
H61 H 0.8801 0.6835 0.2998 0.069 Uiso 1 1 calc R . . . .
C62 C 0.94659(12) 0.6047(3) 0.33714(19) 0.0709(9) Uani 1 1 d . . . . .
H62 H 0.9724 0.6561 0.3243 0.085 Uiso 1 1 calc R . . . .
C63 C 0.96362(13) 0.5128(3) 0.37027(19) 0.0756(10) Uani 1 1 d . . . . .
H63 H 1.0008 0.5020 0.3808 0.091 Uiso 1 1 calc R . . . .
C64 C 0.92522(13) 0.4364(3) 0.38792(18) 0.0710(9) Uani 1 1 d . . . . .
H64 H 0.9368 0.3733 0.4094 0.085 Uiso 1 1 calc R . . . .
C65 C 0.87003(11) 0.4524(2) 0.37413(15) 0.0561(8) Uani 1 1 d . . . . .
H65 H 0.8446 0.4001 0.3865 0.067 Uiso 1 1 calc R . . . .
C66 C 0.74372(10) 0.5302(2) 0.35420(13) 0.0421(7) Uani 1 1 d . . . . .
C67 C 0.73332(10) 0.4472(2) 0.40976(14) 0.0417(6) Uani 1 1 d . . . . .
C68 C 0.69750(11) 0.3640(2) 0.39565(15) 0.0559(8) Uani 1 1 d . . . . .
H68 H 0.6802 0.3594 0.3498 0.067 Uiso 1 1 calc R . . . .
C69 C 0.68698(13) 0.2876(2) 0.44850(18) 0.0677(9) Uani 1 1 d . . . . .
H69 H 0.6624 0.2329 0.4382 0.081 Uiso 1 1 calc R . . . .
C70 C 0.71272(13) 0.2923(2) 0.51628(16) 0.0625(8) Uani 1 1 d . . . . .
H70 H 0.7060 0.2404 0.5516 0.075 Uiso 1 1 calc R . . . .
C71 C 0.74817(12) 0.3736(2) 0.53147(15) 0.0571(8) Uani 1 1 d . . . . .
H71 H 0.7658 0.3768 0.5772 0.069 Uiso 1 1 calc R . . . .
C72 C 0.75792(11) 0.4511(2) 0.47919(15) 0.0503(7) Uani 1 1 d . . . . .
H72 H 0.7814 0.5070 0.4907 0.060 Uiso 1 1 calc R . . . .
O4 O 0.71651(6) 0.15012(13) 0.28035(9) 0.0454(5) Uani 1 1 d . . . . .
O5 O 0.95206(9) 0.3405(2) 0.20367(13) 0.0913(8) Uani 1 1 d . . . . .
O6 O 0.92909(9) 0.4930(2) 0.15958(14) 0.0892(8) Uani 1 1 d . . . . .
N1 N 0.94789(9) 0.03877(19) 0.34015(13) 0.0549(6) Uani 1 1 d . . . . .
H1 H 0.9789 0.0105 0.3280 0.066 Uiso 1 1 calc R . . . .
N2 N 0.91737(11) 0.4059(3) 0.18414(14) 0.0649(7) Uani 1 1 d . . . . .
C1 C 0.93878(11) 0.0984(2) 0.40271(15) 0.0507(7) Uani 1 1 d . . . . .
C2 C 0.97505(13) 0.1288(3) 0.45815(17) 0.0654(8) Uani 1 1 d . . . . .
H2 H 1.0120 0.1086 0.4574 0.078 Uiso 1 1 calc R . . . .
C3 C 0.95409(15) 0.1901(3) 0.51456(18) 0.0756(10) Uani 1 1 d . . . . .
H3A H 0.9774 0.2126 0.5523 0.091 Uiso 1 1 calc R . . . .
C4 C 0.89836(15) 0.2192(3) 0.51600(17) 0.0725(9) Uani 1 1 d . . . . .
H4 H 0.8853 0.2605 0.5548 0.087 Uiso 1 1 calc R . . . .
C5 C 0.86258(13) 0.1879(2) 0.46110(16) 0.0595(8) Uani 1 1 d . . . . .
H5 H 0.8255 0.2068 0.4629 0.071 Uiso 1 1 calc R . . . .
C6 C 0.88280(11) 0.1275(2) 0.40263(15) 0.0472(7) Uani 1 1 d . . . . .
C7 C 0.85852(10) 0.0849(2) 0.33622(14) 0.0440(7) Uani 1 1 d . . . . .
C8 C 0.89935(10) 0.0315(2) 0.29998(14) 0.0471(7) Uani 1 1 d . . . . .
C9 C 0.89958(10) -0.0289(2) 0.23007(15) 0.0493(7) Uani 1 1 d . . . . .
C10 C 0.92361(12) -0.1286(3) 0.22713(18) 0.0647(8) Uani 1 1 d . . . . .
H10 H 0.9380 -0.1586 0.2700 0.078 Uiso 1 1 calc R . . . .
C11 C 0.92631(15) -0.1837(3) 0.1613(2) 0.0835(11) Uani 1 1 d . . . . .
H11 H 0.9419 -0.2510 0.1604 0.100 Uiso 1 1 calc R . . . .
C12 C 0.90620(14) -0.1401(4) 0.0972(2) 0.0869(12) Uani 1 1 d . . . . .
H12 H 0.9089 -0.1766 0.0528 0.104 Uiso 1 1 calc R . . . .
C13 C 0.88210(13) -0.0424(4) 0.09938(19) 0.0807(11) Uani 1 1 d . . . . .
H13 H 0.8678 -0.0131 0.0562 0.097 Uiso 1 1 calc R . . . .
C14 C 0.87867(11) 0.0136(3) 0.16507(17) 0.0645(9) Uani 1 1 d . . . . .
H14 H 0.8622 0.0802 0.1656 0.077 Uiso 1 1 calc R . . . .
C15 C 0.79916(10) 0.0923(2) 0.31921(14) 0.0428(6) Uani 1 1 d . . . . .
C16 C 0.75640(10) 0.0298(2) 0.35398(13) 0.0427(7) Uani 1 1 d . . . . .
C17 C 0.76644(10) -0.0529(2) 0.40972(14) 0.0423(6) Uani 1 1 d . . . . .
C18 C 0.80240(11) -0.1360(2) 0.39541(15) 0.0541(7) Uani 1 1 d . . . . .
H18 H 0.8196 -0.1404 0.3496 0.065 Uiso 1 1 calc R . . . .
C19 C 0.81288(13) -0.2122(2) 0.44825(17) 0.0668(9) Uani 1 1 d . . . . .
H19 H 0.8373 -0.2671 0.4380 0.080 Uiso 1 1 calc R . . . .
C20 C 0.78725(13) -0.2074(2) 0.51625(17) 0.0623(8) Uani 1 1 d . . . . .
H20 H 0.7941 -0.2594 0.5515 0.075 Uiso 1 1 calc R . . . .
C21 C 0.75180(12) -0.1263(2) 0.53164(15) 0.0565(8) Uani 1 1 d . . . . .
H21 H 0.7343 -0.1232 0.5773 0.068 Uiso 1 1 calc R . . . .
C22 C 0.74193(11) -0.0488(2) 0.47933(14) 0.0492(7) Uani 1 1 d . . . . .
H22 H 0.7185 0.0071 0.4908 0.059 Uiso 1 1 calc R . . . .
C23 C 0.70697(10) 0.0679(2) 0.32865(14) 0.0423(6) Uani 1 1 d . . . . .
C24 C 0.64835(10) 0.0462(2) 0.34169(14) 0.0441(7) Uani 1 1 d . . . . .
C25 C 0.63009(11) -0.0475(2) 0.37426(15) 0.0549(8) Uani 1 1 d . . . . .
H25 H 0.6555 -0.0998 0.3869 0.066 Uiso 1 1 calc R . . . .
C26 C 0.57465(13) -0.0631(3) 0.38785(17) 0.0699(9) Uani 1 1 d . . . . .
H26 H 0.5630 -0.1262 0.4093 0.084 Uiso 1 1 calc R . . . .
C27 C 0.53635(13) 0.0133(3) 0.37010(19) 0.0751(10) Uani 1 1 d . . . . .
H27 H 0.4992 0.0028 0.3806 0.090 Uiso 1 1 calc R . . . .
C28 C 0.55346(12) 0.1045(3) 0.33700(19) 0.0704(9) Uani 1 1 d . . . . .
H28 H 0.5277 0.1559 0.3239 0.085 Uiso 1 1 calc R . . . .
C29 C 0.60884(11) 0.1210(2) 0.32286(16) 0.0577(8) Uani 1 1 d . . . . .
H29 H 0.6199 0.1836 0.3002 0.069 Uiso 1 1 calc R . . . .
C30 C 0.77249(10) 0.1654(2) 0.27644(14) 0.0436(7) Uani 1 1 d . . . . .
C31 C 0.78946(10) 0.2574(2) 0.23321(13) 0.0415(6) Uani 1 1 d . . . . .
C32 C 0.75017(11) 0.3220(2) 0.19927(15) 0.0504(7) Uani 1 1 d . . . . .
H32 H 0.7129 0.3044 0.2028 0.061 Uiso 1 1 calc R . . . .
C33 C 0.76543(12) 0.4109(2) 0.16077(16) 0.0599(8) Uani 1 1 d . . . . .
H33 H 0.7385 0.4522 0.1381 0.072 Uiso 1 1 calc R . . . .
C34 C 0.82025(12) 0.4398(2) 0.15532(16) 0.0580(8) Uani 1 1 d . . . . .
H34 H 0.8307 0.5003 0.1296 0.070 Uiso 1 1 calc R . . . .
C35 C 0.85866(10) 0.3766(2) 0.18899(15) 0.0485(7) Uani 1 1 d . . . . .
C36 C 0.84494(10) 0.2864(2) 0.22739(14) 0.0485(7) Uani 1 1 d . . . . .
H36 H 0.8723 0.2452 0.2493 0.058 Uiso 1 1 calc R . . . .

loop_
_atom_site_aniso_label
_atom_site_aniso_U_11
_atom_site_aniso_U_22
_atom_site_aniso_U_33
_atom_site_aniso_U_23
_atom_site_aniso_U_13
_atom_site_aniso_U_12
O1 0.0306(10) 0.0491(11) 0.0571(11) 0.0083(9) -0.0007(8) 0.0008(8)
O2 0.0393(13) 0.134(2) 0.1005(19) 0.0246(16) 0.0033(12) 0.0049(14)
O3 0.0655(16) 0.0881(18) 0.112(2) 0.0088(15) -0.0145(13) 0.0367(14)
N3 0.0359(14) 0.0703(17) 0.0612(16) -0.0038(13) 0.0031(11) -0.0114(12)
N4 0.0465(17) 0.090(2) 0.0617(17) -0.0012(16) -0.0065(13) 0.0185(16)
C37 0.0463(18) 0.0551(19) 0.0520(18) 0.0029(15) 0.0045(14) -0.0034(14)
C38 0.056(2) 0.077(2) 0.063(2) 0.0055(18) 0.0099(16) -0.0026(17)
C39 0.086(3) 0.089(3) 0.055(2) 0.0051(19) 0.0154(18) 0.012(2)
C40 0.093(3) 0.074(2) 0.056(2) -0.0076(17) -0.0069(19) 0.005(2)
C41 0.060(2) 0.058(2) 0.0566(19) 0.0024(16) -0.0094(16) -0.0042(16)
C42 0.0414(17) 0.0551(18) 0.0485(17) 0.0050(14) -0.0024(13) -0.0014(14)
C43 0.0330(15) 0.0524(17) 0.0517(17) 0.0075(14) -0.0042(12) -0.0036(13)
C44 0.0317(15) 0.0564(18) 0.0547(17) 0.0028(14) 0.0014(13) -0.0020(13)
C45 0.0306(15) 0.059(2) 0.0583(19) -0.0041(15) -0.0034(13) 0.0045(13)
C46 0.057(2) 0.061(2) 0.080(2) -0.0057(18) -0.0051(16) 0.0038(17)
C47 0.074(3) 0.073(2) 0.104(3) -0.033(2) -0.009(2) 0.0069(19)
C48 0.061(2) 0.119(4) 0.090(3) -0.046(3) -0.006(2) 0.015(2)
C49 0.048(2) 0.131(4) 0.067(2) -0.022(2) 0.0116(16) -0.002(2)
C50 0.0440(18) 0.091(2) 0.064(2) -0.0090(19) 0.0040(15) -0.0085(16)
C51 0.0317(15) 0.0497(17) 0.0474(16) 0.0021(13) -0.0026(12) -0.0055(13)
C52 0.0275(15) 0.0516(18) 0.0484(16) 0.0045(13) -0.0033(12) 0.0006(12)
C53 0.0344(16) 0.0478(17) 0.0444(16) 0.0034(13) -0.0010(12) 0.0013(12)
C54 0.0325(15) 0.0594(19) 0.0571(18) 0.0113(15) -0.0006(13) 0.0050(14)
C55 0.0431(18) 0.063(2) 0.072(2) 0.0218(17) 0.0019(14) -0.0012(15)
C56 0.0518(19) 0.0563(19) 0.0633(19) 0.0121(15) -0.0039(15) 0.0101(15)
C57 0.0326(15) 0.0566(19) 0.0506(17) -0.0002(14) -0.0028(12) 0.0086(14)
C58 0.0325(16) 0.0601(19) 0.0518(17) -0.0002(14) 0.0019(12) 0.0001(13)
C59 0.0368(16) 0.0414(16) 0.0495(16) 0.0059(13) -0.0052(12) 0.0007(12)
C60 0.0335(15) 0.0463(17) 0.0513(16) -0.0005(13) -0.0005(12) 0.0022(13)
C61 0.0344(17) 0.0545(19) 0.083(2) 0.0107(16) -0.0006(14) 0.0018(14)
C62 0.0350(18) 0.073(2) 0.104(3) 0.011(2) -0.0002(16) -0.0032(16)
C63 0.0409(19) 0.092(3) 0.094(3) 0.011(2) -0.0065(17) 0.0124(19)
C64 0.049(2) 0.078(2) 0.087(2) 0.0248(19) 0.0043(16) 0.0195(18)
C65 0.0415(18) 0.0563(19) 0.071(2) 0.0111(16) 0.0039(14) 0.0059(14)
C66 0.0357(15) 0.0422(17) 0.0484(16) 0.0020(13) -0.0029(12) -0.0060(12)
C67 0.0351(15) 0.0416(16) 0.0483(16) 0.0006(13) -0.0005(12) -0.0040(12)
C68 0.0580(19) 0.0577(19) 0.0520(18) 0.0030(15) -0.0059(14) -0.0142(15)
C69 0.074(2) 0.059(2) 0.070(2) 0.0046(17) -0.0033(17) -0.0261(17)
C70 0.078(2) 0.056(2) 0.054(2) 0.0092(15) 0.0030(16) -0.0081(17)
C71 0.065(2) 0.058(2) 0.0476(17) 0.0022(16) -0.0054(14) 0.0006(17)
C72 0.0481(17) 0.0498(18) 0.0530(18) -0.0002(14) -0.0070(13) -0.0069(14)
O4 0.0301(10) 0.0477(11) 0.0583(12) 0.0086(9) 0.0007(8) -0.0011(8)
O5 0.0378(13) 0.133(2) 0.1032(19) 0.0252(16) -0.0011(12) -0.0035(14)
O6 0.0678(16) 0.0882(18) 0.1118(19) 0.0114(15) 0.0147(13) -0.0377(14)
N1 0.0345(14) 0.0668(17) 0.0633(16) -0.0045(13) -0.0031(11) 0.0110(11)
N2 0.0470(17) 0.087(2) 0.0605(17) -0.0016(15) 0.0077(13) -0.0184(16)
C1 0.0475(18) 0.0538(18) 0.0508(18) 0.0025(15) -0.0039(14) 0.0008(14)
C2 0.057(2) 0.077(2) 0.062(2) 0.0048(18) -0.0119(16) 0.0000(17)
C3 0.085(3) 0.085(3) 0.057(2) 0.0034(19) -0.0174(18) -0.012(2)
C4 0.087(3) 0.077(2) 0.053(2) -0.0045(17) 0.0051(18) -0.001(2)
C5 0.0590(19) 0.065(2) 0.0547(19) 0.0048(16) 0.0103(16) 0.0057(16)
C6 0.0411(16) 0.0493(17) 0.0513(17) 0.0060(14) 0.0046(13) 0.0033(13)
C7 0.0333(15) 0.0516(17) 0.0471(16) 0.0067(13) 0.0021(12) 0.0025(13)
C8 0.0341(16) 0.0534(18) 0.0537(17) 0.0052(14) -0.0015(13) 0.0023(13)
C9 0.0308(15) 0.060(2) 0.0577(19) -0.0069(15) 0.0042(13) -0.0054(13)
C10 0.054(2) 0.061(2) 0.079(2) -0.0051(18) 0.0060(16) -0.0003(17)
C11 0.072(2) 0.072(2) 0.107(3) -0.034(2) 0.012(2) -0.0060(19)
C12 0.054(2) 0.116(4) 0.090(3) -0.045(3) 0.002(2) -0.015(2)
C13 0.046(2) 0.126(3) 0.070(2) -0.022(2) -0.0084(16) 0.003(2)
C14 0.0427(18) 0.087(2) 0.064(2) -0.0093(19) -0.0040(15) 0.0098(16)
C15 0.0308(14) 0.0508(17) 0.0467(15) 0.0047(13) 0.0043(11) 0.0041(13)
C16 0.0354(15) 0.0455(17) 0.0472(16) -0.0003(13) 0.0025(12) 0.0050(13)
C17 0.0351(15) 0.0424(16) 0.0494(16) 0.0027(13) 0.0001(12) 0.0009(12)
C18 0.0567(19) 0.0552(18) 0.0505(17) 0.0037(15) 0.0074(14) 0.0118(15)
C19 0.077(2) 0.058(2) 0.065(2) 0.0071(17) 0.0028(17) 0.0223(17)
C20 0.076(2) 0.057(2) 0.055(2) 0.0125(16) -0.0080(16) 0.0059(17)
C21 0.064(2) 0.059(2) 0.0468(17) 0.0038(15) 0.0033(14) -0.0001(17)
C22 0.0476(17) 0.0502(17) 0.0498(17) -0.0007(14) 0.0051(13) 0.0082(14)
C23 0.0387(16) 0.0391(16) 0.0492(16) 0.0046(13) 0.0047(12) -0.0008(12)
C24 0.0355(15) 0.0472(17) 0.0495(16) -0.0011(13) 0.0010(12) -0.0018(13)
C25 0.0428(17) 0.0553(19) 0.0667(19) 0.0112(15) -0.0048(14) -0.0075(14)
C26 0.048(2) 0.078(2) 0.083(2) 0.0231(19) -0.0022(16) -0.0199(18)
C27 0.0353(18) 0.094(3) 0.096(3) 0.010(2) 0.0051(16) -0.0100(19)
C28 0.0366(18) 0.070(2) 0.105(3) 0.013(2) 0.0026(16) 0.0019(16)
C29 0.0363(17) 0.0535(19) 0.083(2) 0.0103(16) 0.0011(14) -0.0012(14)
C30 0.0267(15) 0.0508(18) 0.0532(17) 0.0047(14) 0.0027(12) 0.0000(12)
C31 0.0343(16) 0.0467(17) 0.0435(16) 0.0025(13) 0.0015(11) -0.0001(12)
C32 0.0333(15) 0.0572(19) 0.0608(18) 0.0107(15) -0.0005(13) -0.0047(14)
C33 0.0450(18) 0.061(2) 0.074(2) 0.0218(17) -0.0021(15) -0.0016(15)
C34 0.0514(19) 0.058(2) 0.065(2) 0.0126(15) 0.0037(15) -0.0100(16)
C35 0.0341(16) 0.0588(19) 0.0526(17) -0.0018(15) 0.0035(13) -0.0083(14)
C36 0.0342(16) 0.0581(19) 0.0531(17) 0.0008(14) 0.0002(12) -0.0016(13)

_geom_special_details            
;
 All esds (except the esd in the dihedral angle between two l.s. planes)
 are estimated using the full covariance matrix.  The cell esds are taken
 into account individually in the estimation of esds in distances, angles
 and torsion angles; correlations between esds in cell parameters are only
 used when they are defined by crystal symmetry.  An approximate (isotropic)
 treatment of cell esds is used for estimating esds involving l.s. planes.
;
loop_
_geom_bond_atom_site_label_1
_geom_bond_atom_site_label_2
_geom_bond_distance
_geom_bond_site_symmetry_2
_geom_bond_publ_flag
O1 C52 1.374(3) . ?
O1 C59 1.378(3) . ?
O2 N4 1.231(3) . ?
O3 N4 1.218(3) . ?
N3 H3 0.8600 . ?
N3 C37 1.381(3) . ?
N3 C44 1.386(3) . ?
N4 C57 1.473(3) . ?
C37 C38 1.386(4) . ?
C37 C42 1.399(4) . ?
C38 H38 0.9300 . ?
C38 C39 1.376(4) . ?
C39 H39 0.9300 . ?
C39 C40 1.402(5) . ?
C40 H40 0.9300 . ?
C40 C41 1.380(4) . ?
C41 H41 0.9300 . ?
C41 C42 1.391(4) . ?
C42 C43 1.444(4) . ?
C43 C44 1.367(3) . ?
C43 C51 1.475(3) . ?
C44 C45 1.474(4) . ?
C45 C46 1.390(4) . ?
C45 C50 1.386(4) . ?
C46 H46 0.9300 . ?
C46 C47 1.381(4) . ?
C47 H47 0.9300 . ?
C47 C48 1.366(5) . ?
C48 H48 0.9300 . ?
C48 C49 1.368(5) . ?
C49 H49 0.9300 . ?
C49 C50 1.384(4) . ?
C50 H50 0.9300 . ?
C51 C52 1.362(3) . ?
C51 C66 1.450(3) . ?
C52 C53 1.457(3) . ?
C53 C54 1.397(3) . ?
C53 C58 1.396(3) . ?
C54 H54 0.9300 . ?
C54 C55 1.371(4) . ?
C55 H55 0.9300 . ?
C55 C56 1.381(4) . ?
C56 H56 0.9300 . ?
C56 C57 1.369(4) . ?
C57 C58 1.375(4) . ?
C58 H58 0.9300 . ?
C59 C60 1.461(3) . ?
C59 C66 1.370(3) . ?
C60 C61 1.388(4) . ?
C60 C65 1.393(4) . ?
C61 H61 0.9300 . ?
C61 C62 1.381(4) . ?
C62 H62 0.9300 . ?
C62 C63 1.370(4) . ?
C63 H63 0.9300 . ?
C63 C64 1.377(4) . ?
C64 H64 0.9300 . ?
C64 C65 1.373(4) . ?
C65 H65 0.9300 . ?
C66 C67 1.474(3) . ?
C67 C68 1.386(4) . ?
C67 C72 1.389(3) . ?
C68 H68 0.9300 . ?
C68 C69 1.382(4) . ?
C69 H69 0.9300 . ?
C69 C70 1.375(4) . ?
C70 H70 0.9300 . ?
C70 C71 1.366(4) . ?
C71 H71 0.9300 . ?
C71 C72 1.381(4) . ?
C72 H72 0.9300 . ?
O4 C23 1.377(3) . ?
O4 C30 1.371(3) . ?
O5 N2 1.229(3) . ?
O6 N2 1.219(3) . ?
N1 H1 0.8600 . ?
N1 C1 1.377(3) . ?
N1 C8 1.383(3) . ?
N2 C35 1.471(3) . ?
C1 C2 1.385(4) . ?
C1 C6 1.404(4) . ?
C2 H2 0.9300 . ?
C2 C3 1.379(4) . ?
C3 H3A 0.9300 . ?
C3 C4 1.398(4) . ?
C4 H4 0.9300 . ?
C4 C5 1.374(4) . ?
C5 H5 0.9300 . ?
C5 C6 1.394(4) . ?
C6 C7 1.440(4) . ?
C7 C8 1.365(3) . ?
C7 C15 1.472(3) . ?
C8 C9 1.476(4) . ?
C9 C10 1.388(4) . ?
C9 C14 1.387(4) . ?
C10 H10 0.9300 . ?
C10 C11 1.381(4) . ?
C11 H11 0.9300 . ?
C11 C12 1.371(5) . ?
C12 H12 0.9300 . ?
C12 C13 1.366(5) . ?
C13 H13 0.9300 . ?
C13 C14 1.385(4) . ?
C14 H14 0.9300 . ?
C15 C16 1.447(3) . ?
C15 C30 1.366(3) . ?
C16 C17 1.471(3) . ?
C16 C23 1.368(3) . ?
C17 C18 1.389(4) . ?
C17 C22 1.394(3) . ?
C18 H18 0.9300 . ?
C18 C19 1.379(4) . ?
C19 H19 0.9300 . ?
C19 C20 1.380(4) . ?
C20 H20 0.9300 . ?
C20 C21 1.366(4) . ?
C21 H21 0.9300 . ?
C21 C22 1.381(4) . ?
C22 H22 0.9300 . ?
C23 C24 1.465(3) . ?
C24 C25 1.394(4) . ?
C24 C29 1.387(4) . ?
C25 H25 0.9300 . ?
C25 C26 1.379(4) . ?
C26 H26 0.9300 . ?
C26 C27 1.375(4) . ?
C27 H27 0.9300 . ?
C27 C28 1.363(4) . ?
C28 H28 0.9300 . ?
C28 C29 1.381(4) . ?
C29 H29 0.9300 . ?
C30 C31 1.461(3) . ?
C31 C32 1.394(3) . ?
C31 C36 1.396(3) . ?
C32 H32 0.9300 . ?
C32 C33 1.373(4) . ?
C33 H33 0.9300 . ?
C33 C34 1.380(4) . ?
C34 H34 0.9300 . ?
C34 C35 1.368(4) . ?
C35 C36 1.375(4) . ?
C36 H36 0.9300 . ?

loop_
_geom_angle_atom_site_label_1
_geom_angle_atom_site_label_2
_geom_angle_atom_site_label_3
_geom_angle
_geom_angle_site_symmetry_1
_geom_angle_site_symmetry_3
_geom_angle_publ_flag
C52 O1 C59 107.90(18) . . ?
C37 N3 H3 125.3 . . ?
C37 N3 C44 109.3(2) . . ?
C44 N3 H3 125.3 . . ?
O2 N4 C57 118.1(3) . . ?
O3 N4 O2 123.6(3) . . ?
O3 N4 C57 118.3(3) . . ?
N3 C37 C38 130.1(3) . . ?
N3 C37 C42 107.2(2) . . ?
C38 C37 C42 122.7(3) . . ?
C37 C38 H38 121.4 . . ?
C39 C38 C37 117.2(3) . . ?
C39 C38 H38 121.4 . . ?
C38 C39 H39 119.5 . . ?
C38 C39 C40 121.1(3) . . ?
C40 C39 H39 119.5 . . ?
C39 C40 H40 119.4 . . ?
C41 C40 C39 121.2(3) . . ?
C41 C40 H40 119.4 . . ?
C40 C41 H41 120.7 . . ?
C40 C41 C42 118.5(3) . . ?
C42 C41 H41 120.7 . . ?
C37 C42 C43 107.6(2) . . ?
C41 C42 C37 119.2(3) . . ?
C41 C42 C43 133.2(3) . . ?
C42 C43 C51 123.7(2) . . ?
C44 C43 C42 106.6(2) . . ?
C44 C43 C51 129.4(2) . . ?
N3 C44 C45 118.7(2) . . ?
C43 C44 N3 109.2(2) . . ?
C43 C44 C45 132.0(2) . . ?
C46 C45 C44 120.0(3) . . ?
C50 C45 C44 121.7(3) . . ?
C50 C45 C46 118.2(3) . . ?
C45 C46 H46 119.7 . . ?
C47 C46 C45 120.6(3) . . ?
C47 C46 H46 119.7 . . ?
C46 C47 H47 119.8 . . ?
C48 C47 C46 120.4(4) . . ?
C48 C47 H47 119.8 . . ?
C47 C48 H48 120.0 . . ?
C47 C48 C49 119.9(3) . . ?
C49 C48 H48 120.0 . . ?
C48 C49 H49 119.9 . . ?
C48 C49 C50 120.3(4) . . ?
C50 C49 H49 119.9 . . ?
C45 C50 H50 119.7 . . ?
C49 C50 C45 120.6(3) . . ?
C49 C50 H50 119.7 . . ?
C52 C51 C43 128.8(2) . . ?
C52 C51 C66 106.1(2) . . ?
C66 C51 C43 124.6(2) . . ?
O1 C52 C53 114.5(2) . . ?
C51 C52 O1 110.1(2) . . ?
C51 C52 C53 135.2(2) . . ?
C54 C53 C52 120.8(2) . . ?
C58 C53 C52 121.1(2) . . ?
C58 C53 C54 118.1(2) . . ?
C53 C54 H54 119.5 . . ?
C55 C54 C53 121.1(2) . . ?
C55 C54 H54 119.5 . . ?
C54 C55 H55 119.5 . . ?
C54 C55 C56 121.0(3) . . ?
C56 C55 H55 119.5 . . ?
C55 C56 H56 121.2 . . ?
C57 C56 C55 117.6(3) . . ?
C57 C56 H56 121.2 . . ?
C56 C57 N4 118.6(3) . . ?
C56 C57 C58 123.3(2) . . ?
C58 C57 N4 118.2(3) . . ?
C53 C58 H58 120.5 . . ?
C57 C58 C53 119.0(2) . . ?
C57 C58 H58 120.5 . . ?
O1 C59 C60 114.1(2) . . ?
C66 C59 O1 109.0(2) . . ?
C66 C59 C60 136.9(2) . . ?
C61 C60 C59 120.0(2) . . ?
C61 C60 C65 117.8(2) . . ?
C65 C60 C59 122.3(2) . . ?
C60 C61 H61 119.4 . . ?
C62 C61 C60 121.3(3) . . ?
C62 C61 H61 119.4 . . ?
C61 C62 H62 120.0 . . ?
C63 C62 C61 120.1(3) . . ?
C63 C62 H62 120.0 . . ?
C62 C63 H63 120.3 . . ?
C62 C63 C64 119.5(3) . . ?
C64 C63 H63 120.3 . . ?
C63 C64 H64 119.6 . . ?
C65 C64 C63 120.8(3) . . ?
C65 C64 H64 119.6 . . ?
C60 C65 H65 119.7 . . ?
C64 C65 C60 120.6(3) . . ?
C64 C65 H65 119.7 . . ?
C51 C66 C67 124.3(2) . . ?
C59 C66 C51 106.9(2) . . ?
C59 C66 C67 128.8(2) . . ?
C68 C67 C66 121.4(2) . . ?
C68 C67 C72 117.4(2) . . ?
C72 C67 C66 121.1(2) . . ?
C67 C68 H68 119.4 . . ?
C69 C68 C67 121.2(3) . . ?
C69 C68 H68 119.4 . . ?
C68 C69 H69 119.9 . . ?
C70 C69 C68 120.2(3) . . ?
C70 C69 H69 119.9 . . ?
C69 C70 H70 120.2 . . ?
C71 C70 C69 119.7(3) . . ?
C71 C70 H70 120.2 . . ?
C70 C71 H71 119.9 . . ?
C70 C71 C72 120.2(3) . . ?
C72 C71 H71 119.9 . . ?
C67 C72 H72 119.3 . . ?
C71 C72 C67 121.3(3) . . ?
C71 C72 H72 119.3 . . ?
C30 O4 C23 107.83(18) . . ?
C1 N1 H1 125.3 . . ?
C1 N1 C8 109.3(2) . . ?
C8 N1 H1 125.3 . . ?
O5 N2 C35 118.2(3) . . ?
O6 N2 O5 123.5(3) . . ?
O6 N2 C35 118.3(3) . . ?
N1 C1 C2 130.1(3) . . ?
N1 C1 C6 107.4(2) . . ?
C2 C1 C6 122.6(3) . . ?
C1 C2 H2 121.4 . . ?
C3 C2 C1 117.2(3) . . ?
C3 C2 H2 121.4 . . ?
C2 C3 H3A 119.4 . . ?
C2 C3 C4 121.2(3) . . ?
C4 C3 H3A 119.4 . . ?
C3 C4 H4 119.4 . . ?
C5 C4 C3 121.2(3) . . ?
C5 C4 H4 119.4 . . ?
C4 C5 H5 120.5 . . ?
C4 C5 C6 118.9(3) . . ?
C6 C5 H5 120.5 . . ?
C1 C6 C7 107.2(2) . . ?
C5 C6 C1 118.9(3) . . ?
C5 C6 C7 133.9(3) . . ?
C6 C7 C15 123.2(2) . . ?
C8 C7 C6 106.9(2) . . ?
C8 C7 C15 129.7(2) . . ?
N1 C8 C9 118.7(2) . . ?
C7 C8 N1 109.3(2) . . ?
C7 C8 C9 132.1(2) . . ?
C10 C9 C8 120.2(3) . . ?
C14 C9 C8 121.6(3) . . ?
C14 C9 C10 118.1(3) . . ?
C9 C10 H10 119.6 . . ?
C11 C10 C9 120.7(3) . . ?
C11 C10 H10 119.6 . . ?
C10 C11 H11 119.7 . . ?
C12 C11 C10 120.5(4) . . ?
C12 C11 H11 119.7 . . ?
C11 C12 H12 120.3 . . ?
C13 C12 C11 119.4(3) . . ?
C13 C12 H12 120.3 . . ?
C12 C13 H13 119.6 . . ?
C12 C13 C14 120.8(4) . . ?
C14 C13 H13 119.6 . . ?
C9 C14 H14 119.8 . . ?
C13 C14 C9 120.4(3) . . ?
C13 C14 H14 119.8 . . ?
C16 C15 C7 125.0(2) . . ?
C30 C15 C7 128.4(2) . . ?
C30 C15 C16 106.1(2) . . ?
C15 C16 C17 124.6(2) . . ?
C23 C16 C15 106.8(2) . . ?
C23 C16 C17 128.5(2) . . ?
C18 C17 C16 120.8(2) . . ?
C18 C17 C22 117.7(2) . . ?
C22 C17 C16 121.5(2) . . ?
C17 C18 H18 119.6 . . ?
C19 C18 C17 120.9(3) . . ?
C19 C18 H18 119.6 . . ?
C18 C19 H19 119.9 . . ?
C18 C19 C20 120.3(3) . . ?
C20 C19 H19 119.9 . . ?
C19 C20 H20 120.1 . . ?
C21 C20 C19 119.9(3) . . ?
C21 C20 H20 120.1 . . ?
C20 C21 H21 120.0 . . ?
C20 C21 C22 120.0(3) . . ?
C22 C21 H21 120.0 . . ?
C17 C22 H22 119.4 . . ?
C21 C22 C17 121.3(3) . . ?
C21 C22 H22 119.4 . . ?
O4 C23 C24 114.0(2) . . ?
C16 C23 O4 109.3(2) . . ?
C16 C23 C24 136.6(2) . . ?
C25 C24 C23 122.3(2) . . ?
C29 C24 C23 120.0(2) . . ?
C29 C24 C25 117.6(2) . . ?
C24 C25 H25 119.8 . . ?
C26 C25 C24 120.4(3) . . ?
C26 C25 H25 119.8 . . ?
C25 C26 H26 119.5 . . ?
C27 C26 C25 120.9(3) . . ?
C27 C26 H26 119.5 . . ?
C26 C27 H27 120.3 . . ?
C28 C27 C26 119.4(3) . . ?
C28 C27 H27 120.3 . . ?
C27 C28 H28 119.8 . . ?
C27 C28 C29 120.3(3) . . ?
C29 C28 H28 119.8 . . ?
C24 C29 H29 119.3 . . ?
C28 C29 C24 121.4(3) . . ?
C28 C29 H29 119.3 . . ?
O4 C30 C31 114.8(2) . . ?
C15 C30 O4 110.0(2) . . ?
C15 C30 C31 135.1(2) . . ?
C32 C31 C30 120.6(2) . . ?
C32 C31 C36 118.0(2) . . ?
C36 C31 C30 121.4(2) . . ?
C31 C32 H32 119.4 . . ?
C33 C32 C31 121.2(2) . . ?
C33 C32 H32 119.4 . . ?
C32 C33 H33 119.6 . . ?
C32 C33 C34 120.9(3) . . ?
C34 C33 H33 119.6 . . ?
C33 C34 H34 121.1 . . ?
C35 C34 C33 117.8(3) . . ?
C35 C34 H34 121.1 . . ?
C34 C35 N2 118.8(3) . . ?
C34 C35 C36 122.9(2) . . ?
C36 C35 N2 118.2(3) . . ?
C31 C36 H36 120.4 . . ?
C35 C36 C31 119.3(2) . . ?
C35 C36 H36 120.4 . . ?

_iucr_refine_instructions_details 
;

    a086-176_a.res created by SHELXL-2014/7

TITL A086-176_a.res in P2(1)/c
CELL 0.71073 24.2042 12.6309 18.083 90 90.124 90
ZERR 8 0.0026 0.0013 0.0021 0 0.007 0
LATT 1
SYMM -X,0.5+Y,0.5-Z
SFAC C H N O
UNIT 288 192 16 24
 
L.S. 20
PLAN  10
TEMP 23
BOND $H
fmap 2
acta
OMIT -3 50
REM <olex2.extras>
REM <HklSrc "%.\\A086-176_a.hkl">
REM </olex2.extras>
 
WGHT    0.066300    0.651800
EXTI    0.003696
FVAR       0.23835
O1    4    0.783508    0.650287    0.280528    11.00000    0.03064    0.04912 =
         0.05708    0.00827   -0.00065    0.00083
O2    4    0.548042    0.840568    0.203518    11.00000    0.03933    0.13357 =
         0.10048    0.02464    0.00333    0.00492
O3    4    0.571002    0.993214    0.159608    11.00000    0.06554    0.08815 =
         0.11204    0.00877   -0.01448    0.03674
N3    3    0.552002    0.538529    0.340035    11.00000    0.03587    0.07026 =
         0.06116   -0.00383    0.00306   -0.01145
AFIX  43
H3    2    0.521046    0.509987    0.327800    11.00000   -1.20000
AFIX   0
N4    3    0.582705    0.906094    0.183864    11.00000    0.04655    0.08974 =
         0.06172   -0.00125   -0.00652    0.01851
C37   1    0.561102    0.598357    0.402800    11.00000    0.04630    0.05515 =
         0.05203    0.00289    0.00451   -0.00337
C38   1    0.524805    0.628801    0.458069    11.00000    0.05559    0.07699 =
         0.06303    0.00551    0.00994   -0.00256
AFIX  43
H38   2    0.487867    0.608561    0.457118    11.00000   -1.20000
AFIX   0
C39   1    0.545731    0.690206    0.514373    11.00000    0.08645    0.08879 =
         0.05534    0.00508    0.01539    0.01234
AFIX  43
H39   2    0.522407    0.712866    0.551986    11.00000   -1.20000
AFIX   0
C40   1    0.601620    0.719189    0.515993    11.00000    0.09274    0.07363 =
         0.05605   -0.00758   -0.00693    0.00486
AFIX  43
H40   2    0.614782    0.760317    0.554882    11.00000   -1.20000
AFIX   0
C41   1    0.637472    0.687834    0.460966    11.00000    0.05971    0.05840 =
         0.05663    0.00237   -0.00935   -0.00420
AFIX  43
H41   2    0.674602    0.706630    0.462739    11.00000   -1.20000
AFIX   0
C42   1    0.616855    0.627496    0.402785    11.00000    0.04139    0.05506 =
         0.04849    0.00497   -0.00238   -0.00139
C43   1    0.641461    0.584956    0.336447    11.00000    0.03300    0.05236 =
         0.05172    0.00753   -0.00415   -0.00362
C44   1    0.600578    0.531668    0.299825    11.00000    0.03174    0.05642 =
         0.05475    0.00276    0.00138   -0.00202
C45   1    0.600428    0.471440    0.230003    11.00000    0.03063    0.05948 =
         0.05834   -0.00409   -0.00335    0.00449
C46   1    0.576297    0.371629    0.227146    11.00000    0.05728    0.06066 =
         0.07951   -0.00571   -0.00513    0.00382
AFIX  43
H46   2    0.561836    0.341769    0.269944    11.00000   -1.20000
AFIX   0
C47   1    0.573617    0.316460    0.161327    11.00000    0.07404    0.07259 =
         0.10365   -0.03340   -0.00887    0.00691
AFIX  43
H47   2    0.558034    0.249172    0.160298    11.00000   -1.20000
AFIX   0
C48   1    0.593713    0.360091    0.097689    11.00000    0.06053    0.11850 =
         0.08982   -0.04581   -0.00583    0.01547
AFIX  43
H48   2    0.591091    0.323178    0.053320    11.00000   -1.20000
AFIX   0
C49   1    0.617692    0.458132    0.099321    11.00000    0.04830    0.13095 =
         0.06686   -0.02154    0.01163   -0.00191
AFIX  43
H49   2    0.631662    0.487482    0.056060    11.00000   -1.20000
AFIX   0
C50   1    0.621259    0.513861    0.165081    11.00000    0.04404    0.09064 =
         0.06371   -0.00896    0.00404   -0.00855
AFIX  43
H50   2    0.637773    0.580337    0.165712    11.00000   -1.20000
AFIX   0
C51   1    0.700824    0.592736    0.319123    11.00000    0.03167    0.04970 =
         0.04745    0.00209   -0.00264   -0.00555
C52   1    0.727376    0.665304    0.276292    11.00000    0.02750    0.05159 =
         0.04836    0.00450   -0.00333    0.00056
C53   1    0.710601    0.757419    0.233249    11.00000    0.03438    0.04777 =
         0.04445    0.00344   -0.00096    0.00132
C54   1    0.749955    0.822135    0.199388    11.00000    0.03246    0.05945 =
         0.05714    0.01134   -0.00056    0.00504
AFIX  43
H54   2    0.787195    0.804732    0.203061    11.00000   -1.20000
AFIX   0
C55   1    0.734553    0.910889    0.160832    11.00000    0.04315    0.06269 =
         0.07219    0.02184    0.00195   -0.00118
AFIX  43
H55   2    0.761450    0.952056    0.138064    11.00000   -1.20000
AFIX   0
C56   1    0.679729    0.940063    0.155298    11.00000    0.05178    0.05627 =
         0.06330    0.01207   -0.00392    0.01005
AFIX  43
H56   2    0.669184    1.000589    0.129607    11.00000   -1.20000
AFIX   0
C57   1    0.641461    0.876642    0.189008    11.00000    0.03263    0.05655 =
         0.05056   -0.00022   -0.00285    0.00857
C58   1    0.655081    0.786305    0.227315    11.00000    0.03246    0.06013 =
         0.05181   -0.00021    0.00188    0.00008
AFIX  43
H58   2    0.627718    0.745025    0.248965    11.00000   -1.20000
AFIX   0
C59   1    0.793253    0.567946    0.328855    11.00000    0.03683    0.04141 =
         0.04947    0.00594   -0.00525    0.00070
C60   1    0.851755    0.546239    0.341799    11.00000    0.03353    0.04629 =
         0.05135   -0.00047   -0.00045    0.00225
C61   1    0.891210    0.621101    0.322737    11.00000    0.03440    0.05445 =
         0.08309    0.01072   -0.00063    0.00181
AFIX  43
H61   2    0.880129    0.683525    0.299818    11.00000   -1.20000
AFIX   0
C62   1    0.946592    0.604687    0.337144    11.00000    0.03504    0.07308 =
         0.10448    0.01132   -0.00021   -0.00316
AFIX  43
H62   2    0.972359    0.656100    0.324340    11.00000   -1.20000
AFIX   0
C63   1    0.963623    0.512768    0.370272    11.00000    0.04090    0.09217 =
         0.09359    0.01091   -0.00645    0.01235
AFIX  43
H63   2    1.000831    0.501980    0.380770    11.00000   -1.20000
AFIX   0
C64   1    0.925219    0.436435    0.387919    11.00000    0.04855    0.07777 =
         0.08683    0.02476    0.00432    0.01951
AFIX  43
H64   2    0.936801    0.373326    0.409435    11.00000   -1.20000
AFIX   0
C65   1    0.870035    0.452386    0.374128    11.00000    0.04148    0.05627 =
         0.07069    0.01114    0.00385    0.00591
AFIX  43
H65   2    0.844632    0.400084    0.386474    11.00000   -1.20000
AFIX   0
C66   1    0.743717    0.530158    0.354200    11.00000    0.03568    0.04224 =
         0.04840    0.00200   -0.00293   -0.00600
C67   1    0.733321    0.447153    0.409759    11.00000    0.03514    0.04161 =
         0.04831    0.00055   -0.00054   -0.00396
C68   1    0.697504    0.363964    0.395652    11.00000    0.05801    0.05770 =
         0.05201    0.00296   -0.00588   -0.01422
AFIX  43
H68   2    0.680228    0.359437    0.349774    11.00000   -1.20000
AFIX   0
C69   1    0.686980    0.287596    0.448503    11.00000    0.07397    0.05921 =
         0.06977    0.00459   -0.00334   -0.02615
AFIX  43
H69   2    0.662427    0.232889    0.438198    11.00000   -1.20000
AFIX   0
C70   1    0.712717    0.292287    0.516281    11.00000    0.07786    0.05585 =
         0.05366    0.00918    0.00305   -0.00811
AFIX  43
H70   2    0.706024    0.240355    0.551602    11.00000   -1.20000
AFIX   0
C71   1    0.748165    0.373612    0.531474    11.00000    0.06537    0.05837 =
         0.04760    0.00221   -0.00541    0.00055
AFIX  43
H71   2    0.765794    0.376833    0.577167    11.00000   -1.20000
AFIX   0
C72   1    0.757916    0.451091    0.479186    11.00000    0.04808    0.04984 =
         0.05302   -0.00022   -0.00697   -0.00691
AFIX  43
H72   2    0.781412    0.506999    0.490694    11.00000   -1.20000
AFIX   0
 
O4    4    0.716513    0.150123    0.280353    11.00000    0.03008    0.04770 =
         0.05829    0.00857    0.00065   -0.00106
O5    4    0.952059    0.340505    0.203673    11.00000    0.03784    0.13279 =
         0.10322    0.02523   -0.00114   -0.00352
O6    4    0.929095    0.492956    0.159585    11.00000    0.06777    0.08816 =
         0.11184    0.01143    0.01467   -0.03767
N1    3    0.947890    0.038773    0.340154    11.00000    0.03446    0.06683 =
         0.06333   -0.00451   -0.00312    0.01103
AFIX  43
H1    2    0.978895    0.010538    0.327972    11.00000   -1.20000
AFIX   0
N2    3    0.917368    0.405939    0.184139    11.00000    0.04702    0.08709 =
         0.06047   -0.00163    0.00772   -0.01838
C1    1    0.938782    0.098355    0.402712    11.00000    0.04751    0.05378 =
         0.05082    0.00247   -0.00385    0.00076
C2    1    0.975048    0.128772    0.458151    11.00000    0.05712    0.07671 =
         0.06218    0.00479   -0.01188    0.00000
AFIX  43
H2    2    1.011998    0.108627    0.457350    11.00000   -1.20000
AFIX   0
C3    1    0.954090    0.190145    0.514560    11.00000    0.08455    0.08510 =
         0.05722    0.00341   -0.01742   -0.01211
AFIX  43
H3A   2    0.977442    0.212612    0.552333    11.00000   -1.20000
AFIX   0
C4    1    0.898365    0.219218    0.516004    11.00000    0.08742    0.07705 =
         0.05312   -0.00448    0.00509   -0.00148
AFIX  43
H4    2    0.885286    0.260458    0.554809    11.00000   -1.20000
AFIX   0
C5    1    0.862578    0.187934    0.461099    11.00000    0.05901    0.06487 =
         0.05467    0.00482    0.01027    0.00568
AFIX  43
H5    2    0.825467    0.206809    0.462918    11.00000   -1.20000
AFIX   0
C6    1    0.882799    0.127451    0.402633    11.00000    0.04109    0.04928 =
         0.05126    0.00602    0.00457    0.00330
C7    1    0.858521    0.084877    0.336216    11.00000    0.03328    0.05162 =
         0.04709    0.00667    0.00210    0.00250
C8    1    0.899355    0.031456    0.299983    11.00000    0.03412    0.05339 =
         0.05373    0.00520   -0.00148    0.00232
C9    1    0.899577   -0.028918    0.230074    11.00000    0.03081    0.05952 =
         0.05772   -0.00689    0.00418   -0.00542
C10   1    0.923610   -0.128614    0.227127    11.00000    0.05404    0.06081 =
         0.07942   -0.00506    0.00597   -0.00034
AFIX  43
H10   2    0.938050   -0.158625    0.269971    11.00000   -1.20000
AFIX   0
C11   1    0.926312   -0.183723    0.161270    11.00000    0.07177    0.07168 =
         0.10706   -0.03424    0.01174   -0.00597
AFIX  43
H11   2    0.941904   -0.251003    0.160355    11.00000   -1.20000
AFIX   0
C12   1    0.906202   -0.140070    0.097241    11.00000    0.05436    0.11600 =
         0.09020   -0.04540    0.00222   -0.01480
AFIX  43
H12   2    0.908944   -0.176647    0.052765    11.00000   -1.20000
AFIX   0
C13   1    0.882105   -0.042369    0.099384    11.00000    0.04638    0.12560 =
         0.06999   -0.02227   -0.00840    0.00266
AFIX  43
H13   2    0.867822   -0.013070    0.056207    11.00000   -1.20000
AFIX   0
C14   1    0.878672    0.013638    0.165069    11.00000    0.04274    0.08710 =
         0.06358   -0.00925   -0.00396    0.00984
AFIX  43
H14   2    0.862247    0.080196    0.165592    11.00000   -1.20000
AFIX   0
C15   1    0.799156    0.092295    0.319207    11.00000    0.03083    0.05077 =
         0.04673    0.00470    0.00434    0.00406
C16   1    0.756396    0.029772    0.353980    11.00000    0.03542    0.04547 =
         0.04719   -0.00031    0.00255    0.00496
C17   1    0.766436   -0.052891    0.409720    11.00000    0.03508    0.04241 =
         0.04944    0.00270    0.00009    0.00094
C18   1    0.802400   -0.136039    0.395411    11.00000    0.05669    0.05524 =
         0.05050    0.00370    0.00739    0.01179
AFIX  43
H18   2    0.819641   -0.140406    0.349601    11.00000   -1.20000
AFIX   0
C19   1    0.812883   -0.212230    0.448250    11.00000    0.07698    0.05781 =
         0.06550    0.00707    0.00281    0.02234
AFIX  43
H19   2    0.837334   -0.267072    0.438001    11.00000   -1.20000
AFIX   0
C20   1    0.787251   -0.207435    0.516247    11.00000    0.07565    0.05676 =
         0.05459    0.01246   -0.00802    0.00589
AFIX  43
H20   2    0.794099   -0.259385    0.551541    11.00000   -1.20000
AFIX   0
C21   1    0.751804   -0.126271    0.531645    11.00000    0.06413    0.05855 =
         0.04678    0.00382    0.00331   -0.00011
AFIX  43
H21   2    0.734319   -0.123155    0.577339    11.00000   -1.20000
AFIX   0
C22   1    0.741931   -0.048811    0.479327    11.00000    0.04756    0.05018 =
         0.04983   -0.00067    0.00511    0.00820
AFIX  43
H22   2    0.718481    0.007135    0.490778    11.00000   -1.20000
AFIX   0
C23   1    0.706966    0.067885    0.328649    11.00000    0.03873    0.03905 =
         0.04922    0.00456    0.00472   -0.00082
C24   1    0.648351    0.046175    0.341694    11.00000    0.03549    0.04721 =
         0.04949   -0.00105    0.00097   -0.00175
C25   1    0.630092   -0.047524    0.374262    11.00000    0.04275    0.05531 =
         0.06666    0.01117   -0.00477   -0.00754
AFIX  43
H25   2    0.655458   -0.099821    0.386897    11.00000   -1.20000
AFIX   0
C26   1    0.574654   -0.063114    0.387848    11.00000    0.04819    0.07794 =
         0.08348    0.02306   -0.00223   -0.01987
AFIX  43
H26   2    0.562993   -0.126160    0.409311    11.00000   -1.20000
AFIX   0
C27   1    0.536354    0.013272    0.370103    11.00000    0.03532    0.09400 =
         0.09589    0.00975    0.00510   -0.00997
AFIX  43
H27   2    0.499155    0.002784    0.380582    11.00000   -1.20000
AFIX   0
C28   1    0.553457    0.104511    0.337003    11.00000    0.03656    0.06986 =
         0.10484    0.01344    0.00261    0.00191
AFIX  43
H28   2    0.527708    0.155873    0.323889    11.00000   -1.20000
AFIX   0
C29   1    0.608841    0.121014    0.322858    11.00000    0.03631    0.05347 =
         0.08326    0.01031    0.00113   -0.00118
AFIX  43
H29   2    0.619869    0.183638    0.300225    11.00000   -1.20000
AFIX   0
C30   1    0.772493    0.165382    0.276438    11.00000    0.02672    0.05085 =
         0.05322    0.00471    0.00269    0.00005
C31   1    0.789461    0.257439    0.233209    11.00000    0.03433    0.04672 =
         0.04350    0.00249    0.00151   -0.00012
C32   1    0.750168    0.321960    0.199272    11.00000    0.03331    0.05717 =
         0.06078    0.01069   -0.00048   -0.00466
AFIX  43
H32   2    0.712946    0.304445    0.202776    11.00000   -1.20000
AFIX   0
C33   1    0.765433    0.410887    0.160772    11.00000    0.04501    0.06053 =
         0.07420    0.02177   -0.00208   -0.00163
AFIX  43
H33   2    0.738483    0.452175    0.138067    11.00000   -1.20000
AFIX   0
C34   1    0.820249    0.439825    0.155317    11.00000    0.05138    0.05774 =
         0.06485    0.01257    0.00374   -0.01004
AFIX  43
H34   2    0.830724    0.500314    0.129595    11.00000   -1.20000
AFIX   0
C35   1    0.858663    0.376599    0.188995    11.00000    0.03409    0.05882 =
         0.05262   -0.00180    0.00347   -0.00832
C36   1    0.844936    0.286448    0.227394    11.00000    0.03419    0.05813 =
         0.05314    0.00085    0.00015   -0.00156
AFIX  43
H36   2    0.872307    0.245243    0.249255    11.00000   -1.20000
AFIX   0
HKLF 4
 
REM  A086-176_a.res in P2(1)/c
REM R1 =  0.0536 for    5127 Fo > 4sig(Fo)  and  0.1247 for all    9638 data
REM    740 parameters refined using      0 restraints
 
END  
     
WGHT      0.0662      0.6511 

REM Highest difference peak  0.237,  deepest hole -0.236,  1-sigma level  0.059
Q1    1   0.7487 -0.1932  0.4939  11.00000  0.05    0.24
Q2    1   0.7539  0.3009  0.4702  11.00000  0.05    0.23
Q3    1   0.7594  0.3920  0.4992  11.00000  0.05    0.22
Q4    1   0.7010  0.7878  0.5176  11.00000  0.05    0.22
Q5    1   0.6997  0.2952  0.4840  11.00000  0.05    0.22
Q6    1   0.7303 -0.1253  0.4873  11.00000  0.05    0.21
Q7    1   0.7323  0.3482  0.5141  11.00000  0.05    0.20
Q8    1   0.7866  0.3725  0.4598  11.00000  0.05    0.20
Q9    1   0.7434  0.0606  0.3581  11.00000  0.05    0.20
Q10   1   0.7021 -0.1595  0.4649  11.00000  0.05    0.20

  REM The information below was added by Olex2.
  REM
  REM R1 = 0.0536 for 5127 Fo > 4sig(Fo) and 0.1247 for all 137263 data
  REM n/a parameters refined using n/a restraints
  REM Highest difference peak 0.24, deepest hole -0.24
  REM Mean Shift 0, Max Shift 0.000.

  REM +++ Tabular Listing of Refinement Information +++
  REM R1_all = 0.1247
  REM R1_gt = 0.0536
  REM wR_ref = 0.1562
  REM GOOF = 1.018
  REM Shift_max = 0.000
  REM Shift_mean = 0
  REM Reflections_all = 137263
  REM Reflections_gt = 5127
  REM Parameters = n/a
  REM Hole = -0.24
  REM Peak = 0.24
  REM Flack = n/a

  
;
_olex2_submission_special_instructions 'No special instructions were received'
